# Supplementary material for: Crystal structure and Hirshfeld surface analysis of 2-(4-nitro­phen­yl)-2-oxoethyl picolinate
Source: Acta Crystallogr E Crystallogr Commun. 2019 Oct 29;75(Pt 11):1763–7. doi: 10.1107/S2056989019014105 (PMC6829725; doi:10.1107/S2056989019014105)
Supplement: Supplementary file 1 [file e-75-01763-sup1.cif]

##############################################################################
#                                                                            #
# This CIF contains the data in a paper accepted for publication in          #
# Acta Crystallographica Section E. It conforms to the requirements of       #
# Notes for Authors for Acta Crystallographica Section E, and has been       #
# peer reviewed under the auspices of the IUCr Commission on Journals.       #
#                                                                            #
# Full details of the Crystallographic Information File format               #
# are given in the paper "The Crystallographic Information File (CIF):       #
# a New Standard Archive File for Crystallography" by S. R. Hall, F. H.      #
# Allen and I. D. Brown [Acta Cryst. (1991), A47, 655-685].                  #
#                                                                            #
# The current version of the core CIF dictionary is obtainable from          #
# ftp://ftp.iucr.org/pub/cif_core.dic.                                       #
#                                                                            #
# Software is freely available for graphical display of the structure(s)     #
# in this CIF. For information consult the CIF software page                 #
# http://www.iucr.org/resources/cif/software.                                #
#                                                                            #
# This file may be used for bona fide research purposes within the           #
# scientific community so long as proper attribution is given to the journal # 
# article from which it was obtained.                                        #
#                                                                            #
##############################################################################
data_global
_audit_creation_method     'PLATON <TABLE ACC> option'
_journal_date_recd_electronic     2019-08-19
_journal_date_accepted     2019-10-16
_journal_name_full     'Acta Crystallographica, Section E'
_journal_year     2019
_journal_volume     75
_journal_issue     11
_journal_page_first     1763
_journal_page_last     1767
_journal_paper_category     GO
_journal_paper_doi     10.1107/S2056989019014105
_journal_coeditor_code     JJ2216
_publ_contact_author_name     'Dr Ismail Warad'
_publ_contact_author_address
;
Department of Chemistry
Science College
An-Najah National University
PO Box 7
Nablus
West Bank
Palestinian Territories
;
_publ_contact_author_email     khalil.i@najah.edu
_publ_contact_author_fax     '+972 9234 5982'
_publ_contact_author_phone     '+972 9234 5982'
_publ_section_title
;
Crystal structure and Hirshfeld surface analysis of 2-(4-nitrophenyl)-2-oxoethyl
picolinate
;
loop_
    _publ_author_name
    _publ_author_address
    'Sanjeeva Murthy, T. N.'
;
Department of Chemistry
Sri Siddhartha Academy of Higher Education, 
Tumkur 572 107, Karnataka
India
;
    'Chidan Kumar, C. S.'
;
Department of Chemistry
Vidya Vikas Institute of Engineering & Technology
Visvesvaraya Technological University
Alanahally
Mysuru 570 028
India
;
    'Naveen, S.'
;
Department of Physics
School of Engineering and Technology
Jain University
Bangalore 562 112
India
;
    'Veeraiah, M. K.'
;
Department of Chemistry
Sri Siddhartha Institute of Technology
Tumkur 572 105
Karnataka
India
;
    'Raghava Reddy, K.'
;
School of Chemical & Biomolecular Engineering
The University of Sydney
Sydney
NSW
Australia
;
    'Ismail Warad'
;
Department of Chemistry
Science College
An-Najah National University
PO Box 7
Nablus
West Bank
Palestinian Territories
;
_publ_section_synopsis
;
2-(4-Nitrophenyl)-2-oxoethyl picolinate was synthesized under mild conditions.
The chemical and molecular structure was confirmed by single-crystal X-ray
diffraction studies. The molecules are related by inversion into
centrosymmetric dimers <i>via</i> weak C---H...O intermolecular interactions,
and further strengthened by weak \p--\p interactions. A quantification of the
intermolecular contacts in the crystal were estimated using Hirshfeld surface
analysis and two-dimensional fingerprint plots.
;
data_I
_chemical_name_systematic
;
2-(4-Nitrophenyl)-2-oxoethyl picolinate
;
_chemical_name_common     ?
_chemical_formula_moiety     'C14 H10 N2 O5'
_chemical_formula_sum     'C14 H10 N2 O5'
_chemical_formula_structural     ?
_chemical_formula_iupac     'C14 H10 N2 O5'
_chemical_formula_weight     286.24
_chemical_melting_point     ?
_chemical_compound_source     'see text'
_symmetry_cell_setting     triclinic
_symmetry_space_group_name_H-M     'P -1'
_symmetry_space_group_name_Hall     '-P 1'
loop_
    _symmetry_equiv_pos_site_id
    _symmetry_equiv_pos_as_xyz
    1 x,y,z
    2 -x,-y,-z
_cell_length_a     4.6292(4)
_cell_length_b     10.6563(9)
_cell_length_c     13.3592(11)
_cell_angle_alpha     99.1360(10)
_cell_angle_beta     93.4260(10)
_cell_angle_gamma     100.5560(10)
_cell_volume     636.95(9)
_cell_formula_units_Z     2
_cell_measurement_reflns_used     2571
_cell_measurement_theta_min     1.55
_cell_measurement_theta_max     29.39
_cell_measurement_temperature     297
_cell_special_details
;
;
_exptl_crystal_description     'Rectangle'
_exptl_crystal_colour     'White'
_exptl_crystal_size_max     0.410
_exptl_crystal_size_mid     0.270
_exptl_crystal_size_min     0.160
_exptl_crystal_size_rad     ?
_exptl_crystal_density_diffrn     1.492
_exptl_crystal_density_meas     ?
_exptl_crystal_density_method     'Not Measured'
_exptl_crystal_F_000     296
_exptl_absorpt_coefficient_mu     0.116
_exptl_absorpt_correction_type     multi-scan
_exptl_absorpt_process_details
;
(SADABS; Bruker, 2012)
;
_exptl_absorpt_correction_T_min     0.953
_exptl_absorpt_correction_T_max     0.981
_exptl_special_details
;
;
_diffrn_ambient_temperature     297
_diffrn_radiation_type     'MoK\a'
_diffrn_radiation_wavelength     0.71073
_diffrn_radiation_source     'fine-focus sealed tube'
_diffrn_radiation_monochromator     'graphite'
_diffrn_measurement_device_type
;
Bruker APEXII DUO CCD area-detector
;
_diffrn_measurement_method     '\f and \w scans'
_diffrn_detector_area_resol_mean     18.4
_diffrn_reflns_number     21701
_diffrn_reflns_av_R_equivalents     0.0217
_diffrn_reflns_av_sigmaI/netI     0.0147
_diffrn_reflns_theta_min     1.55
_diffrn_reflns_theta_max     29.39
_diffrn_reflns_theta_full     29.39
_diffrn_measured_fraction_theta_max     0.994
_diffrn_measured_fraction_theta_full     0.994
_diffrn_reflns_limit_h_min     -6
_diffrn_reflns_limit_h_max     6
_diffrn_reflns_limit_k_min     -14
_diffrn_reflns_limit_k_max     14
_diffrn_reflns_limit_l_min     -18
_diffrn_reflns_limit_l_max     18
_diffrn_reflns_reduction_process
;
;
_diffrn_radiation_probe     x-ray
_refine_special_details
;
 Refinement on F^2^ for ALL reflections except those
 flagged by the user for potential systematic errors.
 Weighted R-factors wR and all goodnesses of fit S
 are based on F^2^, conventional R-factors R are based
 on F, with F set to zero for negative F^2^. The
 observed criterion of F^2^ > 2sigma(F^2^) is used only
 for calculating -R-factor-obs etc. and is not
 relevant to the choice of reflections for refinement.
 R-factors based on F^2^ are statistically about twice
 as large as those based on F, and R-factors based on
 ALL data will be even larger.
;
_reflns_number_total     3496
_reflns_number_gt     2571
_reflns_threshold_expression     I>2\s(I)
_refine_ls_structure_factor_coef     Fsqd
_refine_ls_matrix_type     full
_refine_ls_R_factor_all     0.0624
_refine_ls_R_factor_gt     0.0457
_refine_ls_wR_factor_gt     0.1214
_refine_ls_wR_factor_ref     0.1355
_refine_ls_goodness_of_fit_ref     1.066
_refine_ls_restrained_S_all     1.066
_refine_ls_number_reflns     3496
_refine_ls_number_parameters     190
_refine_ls_number_restraints     0
_refine_ls_number_constraints     ?
_refine_ls_hydrogen_treatment     constr
_refine_ls_weighting_scheme     calc
_refine_ls_weighting_details
         'calc w=1/[\s^2^(Fo^2^)+(0.0588P)^2^+0.1188P] where P=(Fo^2^+2Fc^2^)/3'
_atom_sites_solution_hydrogens     geom
_atom_sites_solution_primary     direct
_atom_sites_solution_secondary     difmap
_refine_ls_shift/su_max     0.000
_refine_ls_shift/su_mean     0.000
_refine_diff_density_max     0.243
_refine_diff_density_min     -0.185
_refine_ls_extinction_method     'none'
_refine_ls_abs_structure_details     ?
_refine_ls_abs_structure_Flack     .
loop_
    _atom_type_symbol
    _atom_type_description
    _atom_type_scat_dispersion_real
    _atom_type_scat_dispersion_imag
    _atom_type_scat_source
    C C 0.0033 0.0016 ' International Tables Vol C Tables 4.2.6.8 and 6.1.1.4'
    H H 0.0000 0.0000 ' International Tables Vol C Tables 4.2.6.8 and 6.1.1.4'
    N N 0.0061 0.0033 ' International Tables Vol C Tables 4.2.6.8 and 6.1.1.4'
    O O 0.0106 0.0060 ' International Tables Vol C Tables 4.2.6.8 and 6.1.1.4'
_computing_data_collection
;
APEX2 (Bruker, 2012)
;
_computing_cell_refinement
;
SAINT (Bruker, 2012)
;
_computing_data_reduction
;
SAINT (Bruker, 2012)
;
_computing_structure_solution
;
SHELXS97 (Sheldrick, 2008)
;
_computing_structure_refinement
;
SHELXL97 (Sheldrick, 2008)
;
_computing_molecular_graphics
;
SHELXL2015 (Sheldrick, 2015) and Mercury (Macrae <i>et al.</i>,
2008)
;
_computing_publication_material
;
SHELXL2015 (Sheldrick, 2015) and PLATON (Spek, 2009)
;
loop_
    _atom_site_type_symbol
    _atom_site_label
    _atom_site_fract_x
    _atom_site_fract_y
    _atom_site_fract_z
    _atom_site_U_iso_or_equiv
    _atom_site_thermal_displace_type
    _atom_site_calc_flag
    _atom_site_refinement_flags
    _atom_site_occupancy
    _atom_site_disorder_assembly
    _atom_site_disorder_group
    O O1 0.5089(2) 0.21852(9) 0.04455(7) 0.0528(3) Uani d . 1.000 . .
    O O2 0.3481(3) 0.40340(11) 0.16679(10) 0.0824(5) Uani d . 1.000 . .
    O O3 0.2932(2) 0.05168(10) -0.07629(8) 0.0578(3) Uani d . 1.000 . .
    O O4 -0.6315(3) 0.13249(15) 0.50999(11) 0.0961(6) Uani d . 1.000 . .
    O O5 -0.5484(4) 0.33778(16) 0.55148(12) 0.1149(7) Uani d . 1.000 . .
    N N1 -0.5128(3) 0.23923(15) 0.49895(10) 0.0653(5) Uani d . 1.000 . .
    N N2 0.7107(3) 0.12934(12) -0.20395(9) 0.0563(4) Uani d . 1.000 . .
    C C1 -0.0180(4) 0.38578(14) 0.32225(12) 0.0581(5) Uani d . 1.000 . .
    C C2 -0.2018(4) 0.37345(15) 0.39938(12) 0.0614(5) Uani d . 1.000 . .
    C C3 -0.3152(3) 0.25177(14) 0.41686(10) 0.0493(4) Uani d . 1.000 . .
    C C4 -0.2565(3) 0.14168(14) 0.36073(11) 0.0547(4) Uani d . 1.000 . .
    C C5 -0.0737(3) 0.15511(13) 0.28293(11) 0.0512(4) Uani d . 1.000 . .
    C C6 0.0465(3) 0.27660(12) 0.26370(9) 0.0426(3) Uani d . 1.000 . .
    C C7 0.2433(3) 0.29607(13) 0.17993(10) 0.0466(4) Uani d . 1.000 . .
    C C8 0.2962(3) 0.17779(13) 0.11235(10) 0.0491(4) Uani d . 1.000 . .
    C C9 0.4795(3) 0.14691(12) -0.04857(10) 0.0435(4) Uani d . 1.000 . .
    C C10 0.7087(3) 0.20214(12) -0.11282(10) 0.0442(4) Uani d . 1.000 . .
    C C11 0.9099(4) 0.17721(17) -0.26372(13) 0.0659(6) Uani d . 1.000 . .
    C C12 1.1060(4) 0.29307(18) -0.23613(14) 0.0707(6) Uani d . 1.000 . .
    C C13 1.1009(4) 0.36515(16) -0.14264(14) 0.0675(5) Uani d . 1.000 . .
    C C14 0.8961(3) 0.31902(13) -0.07891(12) 0.0536(4) Uani d . 1.000 . .
    H H1A 0.06280 0.46770 0.30960 0.0700 Uiso c R 1.000 . .
    H H2A -0.24750 0.44630 0.43860 0.0740 Uiso c R 1.000 . .
    H H4A -0.33680 0.06020 0.37440 0.0660 Uiso c R 1.000 . .
    H H5A -0.03160 0.08170 0.24340 0.0610 Uiso c R 1.000 . .
    H H8A 0.36960 0.12060 0.15300 0.0590 Uiso c R 1.000 . .
    H H8B 0.11330 0.13120 0.07380 0.0590 Uiso c R 1.000 . .
    H H11A 0.91590 0.12910 -0.32780 0.0790 Uiso c R 1.000 . .
    H H12A 1.24020 0.32180 -0.28060 0.0850 Uiso c R 1.000 . .
    H H13A 1.23200 0.44370 -0.12200 0.0810 Uiso c R 1.000 . .
    H H14A 0.88590 0.36610 -0.01480 0.0640 Uiso c R 1.000 . .
loop_
    _atom_site_aniso_label
    _atom_site_aniso_U_11
    _atom_site_aniso_U_22
    _atom_site_aniso_U_33
    _atom_site_aniso_U_12
    _atom_site_aniso_U_13
    _atom_site_aniso_U_23
    O1 0.0520(5) 0.0536(5) 0.0472(5) -0.0055(4) 0.0231(4) 0.0038(4)
    O2 0.1022(9) 0.0475(6) 0.0962(9) -0.0035(6) 0.0567(8) 0.0123(6)
    O3 0.0560(6) 0.0544(6) 0.0562(6) -0.0052(4) 0.0168(4) 0.0034(4)
    O4 0.1105(11) 0.0952(10) 0.0910(10) 0.0128(8) 0.0615(9) 0.0306(8)
    O5 0.1705(16) 0.0994(11) 0.0930(10) 0.0483(11) 0.0884(11) 0.0174(9)
    N1 0.0719(8) 0.0818(10) 0.0506(7) 0.0243(7) 0.0280(6) 0.0176(7)
    N2 0.0651(7) 0.0588(7) 0.0479(6) 0.0142(6) 0.0207(5) 0.0096(5)
    C1 0.0717(9) 0.0420(7) 0.0613(9) 0.0079(6) 0.0242(7) 0.0080(6)
    C2 0.0757(10) 0.0527(8) 0.0587(9) 0.0193(7) 0.0263(7) 0.0035(7)
    C3 0.0501(7) 0.0608(8) 0.0394(6) 0.0129(6) 0.0150(5) 0.0098(6)
    C4 0.0638(8) 0.0489(7) 0.0510(7) 0.0032(6) 0.0225(6) 0.0102(6)
    C5 0.0617(8) 0.0416(7) 0.0489(7) 0.0045(6) 0.0223(6) 0.0035(5)
    C6 0.0424(6) 0.0427(6) 0.0412(6) 0.0037(5) 0.0103(5) 0.0057(5)
    C7 0.0451(6) 0.0453(7) 0.0479(7) 0.0010(5) 0.0143(5) 0.0089(5)
    C8 0.0500(7) 0.0483(7) 0.0478(7) 0.0002(5) 0.0222(5) 0.0087(5)
    C9 0.0437(6) 0.0432(6) 0.0456(7) 0.0082(5) 0.0143(5) 0.0102(5)
    C10 0.0461(6) 0.0452(6) 0.0455(7) 0.0116(5) 0.0175(5) 0.0126(5)
    C11 0.0812(11) 0.0742(10) 0.0521(8) 0.0272(9) 0.0313(8) 0.0170(7)
    C12 0.0771(10) 0.0764(11) 0.0763(11) 0.0270(9) 0.0479(9) 0.0368(9)
    C13 0.0670(9) 0.0548(8) 0.0852(11) 0.0043(7) 0.0367(8) 0.0236(8)
    C14 0.0573(8) 0.0468(7) 0.0581(8) 0.0057(6) 0.0256(6) 0.0107(6)
_geom_special_details
;
 Bond distances, angles etc. have been calculated using the
 rounded fractional coordinates. All su's are estimated
 from the variances of the (full) variance-covariance matrix.
 The cell esds are taken into account in the estimation of
 distances, angles and torsion angles
;
loop_
    _geom_bond_atom_site_label_1
    _geom_bond_atom_site_label_2
    _geom_bond_site_symmetry_1
    _geom_bond_site_symmetry_2
    _geom_bond_distance
    _geom_bond_publ_flag
    O1 C8 . . 1.4329(17) yes
    O1 C9 . . 1.3374(16) yes
    O2 C7 . . 1.2021(18) yes
    O3 C9 . . 1.1969(17) yes
    O4 N1 . . 1.205(2) yes
    O5 N1 . . 1.211(2) yes
    N1 C3 . . 1.4761(19) yes
    N2 C10 . . 1.3372(18) yes
    N2 C11 . . 1.339(2) yes
    C1 C2 . . 1.382(2) no
    C1 C6 . . 1.386(2) no
    C2 C3 . . 1.369(2) no
    C3 C4 . . 1.369(2) no
    C4 C5 . . 1.387(2) no
    C5 C6 . . 1.3822(19) no
    C6 C7 . . 1.5006(19) no
    C7 C8 . . 1.4973(19) no
    C9 C10 . . 1.4998(19) no
    C10 C14 . . 1.3737(19) no
    C11 C12 . . 1.375(3) no
    C12 C13 . . 1.362(3) no
    C13 C14 . . 1.387(2) no
    C1 H1A . . 0.9300 no
    C2 H2A . . 0.9300 no
    C4 H4A . . 0.9300 no
    C5 H5A . . 0.9300 no
    C8 H8A . . 0.9700 no
    C8 H8B . . 0.9700 no
    C11 H11A . . 0.9300 no
    C12 H12A . . 0.9300 no
    C13 H13A . . 0.9300 no
    C14 H14A . . 0.9300 no
loop_
    _geom_angle_atom_site_label_1
    _geom_angle_atom_site_label_2
    _geom_angle_atom_site_label_3
    _geom_angle_site_symmetry_1
    _geom_angle_site_symmetry_2
    _geom_angle_site_symmetry_3
    _geom_angle
    _geom_angle_publ_flag
    C8 O1 C9 . . . 116.39(10) yes
    O4 N1 O5 . . . 123.38(16) yes
    O4 N1 C3 . . . 118.83(14) yes
    O5 N1 C3 . . . 117.79(15) yes
    C10 N2 C11 . . . 115.93(13) yes
    C2 C1 C6 . . . 120.27(14) no
    C1 C2 C3 . . . 118.56(14) no
    N1 C3 C2 . . . 118.29(14) yes
    N1 C3 C4 . . . 118.83(13) yes
    C2 C3 C4 . . . 122.88(14) no
    C3 C4 C5 . . . 118.09(13) no
    C4 C5 C6 . . . 120.56(13) no
    C1 C6 C5 . . . 119.64(13) no
    C1 C6 C7 . . . 117.81(12) no
    C5 C6 C7 . . . 122.54(12) no
    O2 C7 C6 . . . 120.57(13) yes
    O2 C7 C8 . . . 121.71(13) yes
    C6 C7 C8 . . . 117.70(12) no
    O1 C8 C7 . . . 108.11(11) yes
    O1 C9 O3 . . . 123.96(13) yes
    O1 C9 C10 . . . 111.08(11) yes
    O3 C9 C10 . . . 124.96(12) yes
    N2 C10 C9 . . . 114.56(12) yes
    N2 C10 C14 . . . 124.07(13) yes
    C9 C10 C14 . . . 121.36(12) no
    N2 C11 C12 . . . 123.99(16) yes
    C11 C12 C13 . . . 119.00(17) no
    C12 C13 C14 . . . 118.62(16) no
    C10 C14 C13 . . . 118.39(14) no
    C2 C1 H1A . . . 120.00 no
    C6 C1 H1A . . . 120.00 no
    C1 C2 H2A . . . 121.00 no
    C3 C2 H2A . . . 121.00 no
    C3 C4 H4A . . . 121.00 no
    C5 C4 H4A . . . 121.00 no
    C4 C5 H5A . . . 120.00 no
    C6 C5 H5A . . . 120.00 no
    O1 C8 H8A . . . 110.00 no
    O1 C8 H8B . . . 110.00 no
    C7 C8 H8A . . . 110.00 no
    C7 C8 H8B . . . 110.00 no
    H8A C8 H8B . . . 108.00 no
    N2 C11 H11A . . . 118.00 no
    C12 C11 H11A . . . 118.00 no
    C11 C12 H12A . . . 120.00 no
    C13 C12 H12A . . . 121.00 no
    C12 C13 H13A . . . 121.00 no
    C14 C13 H13A . . . 121.00 no
    C10 C14 H14A . . . 121.00 no
    C13 C14 H14A . . . 121.00 no
loop_
    _geom_torsion_atom_site_label_1
    _geom_torsion_atom_site_label_2
    _geom_torsion_atom_site_label_3
    _geom_torsion_atom_site_label_4
    _geom_torsion_site_symmetry_1
    _geom_torsion_site_symmetry_2
    _geom_torsion_site_symmetry_3
    _geom_torsion_site_symmetry_4
    _geom_torsion
    _geom_torsion_publ_flag
    C9 O1 C8 C7 . . . . -147.02(11) no
    C8 O1 C9 O3 . . . . -1.63(19) no
    C8 O1 C9 C10 . . . . 178.12(11) no
    O4 N1 C3 C2 . . . . 174.45(15) no
    O4 N1 C3 C4 . . . . -4.7(2) no
    O5 N1 C3 C2 . . . . -5.1(2) no
    O5 N1 C3 C4 . . . . 175.83(15) no
    C11 N2 C10 C9 . . . . 178.95(13) no
    C11 N2 C10 C14 . . . . -0.4(2) no
    C10 N2 C11 C12 . . . . 0.4(3) no
    C6 C1 C2 C3 . . . . 0.6(3) no
    C2 C1 C6 C5 . . . . -0.1(2) no
    C2 C1 C6 C7 . . . . 178.99(15) no
    C1 C2 C3 N1 . . . . -179.64(15) no
    C1 C2 C3 C4 . . . . -0.6(2) no
    N1 C3 C4 C5 . . . . 179.10(13) no
    C2 C3 C4 C5 . . . . 0.0(2) no
    C3 C4 C5 C6 . . . . 0.5(2) no
    C4 C5 C6 C1 . . . . -0.5(2) no
    C4 C5 C6 C7 . . . . -179.49(13) no
    C1 C6 C7 O2 . . . . 2.4(2) no
    C1 C6 C7 C8 . . . . -175.97(13) no
    C5 C6 C7 O2 . . . . -178.60(14) no
    C5 C6 C7 C8 . . . . 3.1(2) no
    O2 C7 C8 O1 . . . . 6.80(19) no
    C6 C7 C8 O1 . . . . -174.90(11) no
    O1 C9 C10 N2 . . . . 174.17(12) no
    O1 C9 C10 C14 . . . . -6.46(18) no
    O3 C9 C10 N2 . . . . -6.1(2) no
    O3 C9 C10 C14 . . . . 173.28(14) no
    N2 C10 C14 C13 . . . . 0.0(2) no
    C9 C10 C14 C13 . . . . -179.32(14) no
    N2 C11 C12 C13 . . . . -0.1(3) no
    C11 C12 C13 C14 . . . . -0.4(3) no
    C12 C13 C14 C10 . . . . 0.4(2) no
loop_
    _geom_hbond_atom_site_label_D
    _geom_hbond_atom_site_label_H
    _geom_hbond_atom_site_label_A
    _geom_hbond_site_symmetry_A
    _geom_hbond_distance_DH
    _geom_hbond_distance_HA
    _geom_hbond_distance_DA
    _geom_hbond_angle_DHA
    _geom_hbond_publ_flag
    C5 H5A O3 2_555 0.9300 2.5500 3.2283(18) 130.00 yes
    C8 H8B O3 2_555 0.9700 2.4500 3.2681(17) 141.00 yes
    C12 H12A O5 1_754 0.9300 2.5200 3.396(3) 157.00 yes
    C13 H13A O2 2_765 0.9300 2.4700 3.277(2) 146.00 yes
    C9 O3 <i>Cg</i>1 -1+x,y,z . 3.3479(12) 3.4735(16) 85.88(8) yes
    C7 O2 <i>Cg</i>2 1+x,y,z . 3.5837(15) 3.8788(15) 66.98(9) yes
    N1 O4 <i>Cg</i>2 -1+x,y,z . 3.7554(16) 3.5479(16) 70.86(9) yes
    N1 O5 <i>Cg</i>2 -1+x,y,z . 3.6791(18) 3.5479(16) 74.28(10) yes
_iucr_refine_instructions_details
;
;
