# Supplementary material for: Crystal structure and Hirshfeld surface analysis of 2-(4-nitro­phen­yl)-2-oxoethyl picolinate
Source: Acta Crystallogr E Crystallogr Commun. 2019 Oct 29;75(Pt 11):1763–7. doi: 10.1107/S2056989019014105 (PMC6829725; doi:10.1107/S2056989019014105)
Supplement: Supplementary file 2 [file e-75-01763-Isup2.hkl]

# 
# h,k,l, Fc-squared, Fo-squared, sigma(Fo-squared) and status flag 
# 
data_I
_shelx_title ' mo_4no2_20_0m in P-1 (RT)' 
_shelx_refln_list_code          4 
_shelx_F_calc_maximum      120.38 
_exptl_crystal_F_000       296.00 
_reflns_d_resolution_high  0.7242 
 
loop_ 
 _symmetry_equiv_pos_as_xyz 
 'x, y, z' 
 '-x, -y, -z' 
 
_cell_length_a     4.6292 
_cell_length_b    10.6563 
_cell_length_c    13.3592 
_cell_angle_alpha  99.136 
_cell_angle_beta   93.426 
_cell_angle_gamma 100.556 
 
_shelx_F_squared_multiplier     1.000 
 
loop_ 
 _refln_index_h 
 _refln_index_k 
 _refln_index_l 
 _refln_F_squared_calc 
 _refln_F_squared_meas 
 _refln_F_squared_sigma 
 _refln_observed_status 
   1   0   0      161.94      172.71      0.99 o 
   2   0   0        0.89        0.73      0.07 o 
   3   0   0       42.41       42.59      0.51 o 
   4   0   0       62.37       59.93      0.89 o 
   5   0   0       78.11       89.29      1.38 o 
   6   0   0        0.01        0.34      0.36 o 
  -6   1   0        1.29        0.97      0.33 o 
  -5   1   0        5.45        7.47      0.52 o 
  -4   1   0        0.51        0.65      0.17 o 
  -3   1   0      108.45      107.63      0.90 o 
  -2   1   0      497.83      515.15      2.86 o 
  -1   1   0      579.24      602.88      3.04 o 
   0   1   0      194.19      195.57      1.25 o 
   1   1   0      468.26      433.06      2.46 o 
   2   1   0        0.50        0.19      0.05 o 
   3   1   0        0.01        0.01      0.09 o 
   4   1   0       31.28       30.03      0.63 o 
   5   1   0       18.48       19.20      0.70 o 
   6   1   0        0.28        0.34      0.36 o 
  -6   2   0        0.04       -0.27      0.27 o 
  -5   2   0       10.86       11.33      0.57 o 
  -4   2   0       80.30       73.82      0.97 o 
  -3   2   0       23.06       17.18      0.29 o 
  -2   2   0      496.30      492.83      2.77 o 
  -1   2   0      139.15      149.34      0.86 o 
   0   2   0     6902.09     6366.65     99.41 o 
   1   2   0      554.12      541.05      3.09 o 
   2   2   0       58.67       61.55      0.64 o 
   3   2   0       46.82       45.66      0.61 o 
   4   2   0        0.29        0.48      0.19 o 
   5   2   0       27.72       28.41      0.81 o 
  -6   3   0        7.80        8.52      0.64 o 
  -5   3   0        0.48        0.44      0.20 o 
  -4   3   0        3.03        2.69      0.21 o 
  -3   3   0        3.28        3.31      0.17 o 
  -2   3   0      324.49      336.52      1.88 o 
  -1   3   0     1058.27     1088.10      5.72 o 
   0   3   0      112.23       91.01      0.65 o 
   1   3   0      117.35      125.25      1.02 o 
   2   3   0      268.43      317.34      2.04 o 
   3   3   0        3.45        3.36      0.22 o 
   4   3   0       27.61       28.76      0.65 o 
   5   3   0       24.77       27.61      0.82 o 
  -6   4   0        0.72        0.72      0.36 o 
  -5   4   0        3.28        2.44      0.31 o 
  -4   4   0       34.15       32.94      0.63 o 
  -3   4   0       20.07       17.67      0.30 o 
  -2   4   0      150.80      140.34      0.99 o 
  -1   4   0      115.46      128.69      0.91 o 
   0   4   0     1259.24     1258.47      7.01 o 
   1   4   0      465.98      502.63      3.19 o 
   2   4   0        0.24        0.91      0.11 o 
   3   4   0        0.18        0.12      0.13 o 
   4   4   0        0.51        0.47      0.22 o 
   5   4   0        8.71        6.71      0.59 o 
  -6   5   0        5.77        4.67      0.49 o 
  -5   5   0        1.85        1.99      0.29 o 
  -4   5   0       27.66       32.75      0.63 o 
  -3   5   0        4.20        4.53      0.20 o 
  -2   5   0      287.26      313.03      2.03 o 
  -1   5   0        5.51        6.74      0.16 o 
   0   5   0       60.64       60.61      0.59 o 
   1   5   0      323.91      372.82      2.51 o 
   2   5   0       25.45       27.51      0.43 o 
   3   5   0        6.65        6.61      0.32 o 
   4   5   0        2.33        2.10      0.35 o 
   5   5   0        7.63        7.72      0.55 o 
  -6   6   0        5.66        6.84      0.53 o 
  -5   6   0        9.70        7.77      0.50 o 
  -4   6   0        0.48        0.18      0.15 o 
  -3   6   0       49.94       48.03      0.55 o 
  -2   6   0       16.20       15.50      0.30 o 
  -1   6   0       52.25       52.14      0.51 o 
   0   6   0       45.63       55.53      0.68 o 
   1   6   0       25.38       27.44      0.44 o 
   2   6   0        2.40        3.69      0.24 o 
   3   6   0        0.67        0.50      0.16 o 
   4   6   0        8.10        7.87      0.51 o 
   5   6   0        0.07       -0.33      0.33 o 
  -6   7   0        1.91        0.60      0.45 o 
  -5   7   0        0.02       -0.18      0.19 o 
  -4   7   0        0.25       -0.03      0.16 o 
  -3   7   0       22.95       22.27      0.52 o 
  -2   7   0       68.07       70.20      0.84 o 
  -1   7   0      105.22       95.92      0.94 o 
   0   7   0       36.70       30.45      0.43 o 
   1   7   0        0.42        0.19      0.09 o 
   2   7   0        3.18        1.90      0.20 o 
   3   7   0       68.02       68.27      1.03 o 
   4   7   0        0.00        0.36      0.32 o 
  -5   8   0        3.16        1.99      0.32 o 
  -4   8   0        8.15        9.14      0.57 o 
  -3   8   0        3.01        3.94      0.48 o 
  -2   8   0        0.05        0.03      0.11 o 
  -1   8   0       14.18       12.93      0.41 o 
   0   8   0       19.49       13.62      0.41 o 
   1   8   0       50.45       45.88      1.02 o 
   2   8   0       55.82       57.17      0.99 o 
   3   8   0        0.06       -0.16      0.29 o 
   4   8   0        0.23        0.28      0.51 o 
  -5   9   0        0.08       -0.25      0.25 o 
  -4   9   0        1.42        1.77      0.31 o 
  -3   9   0        0.97        0.80      0.22 o 
  -2   9   0        7.71        6.96      0.37 o 
  -1   9   0      202.81      194.31      1.87 o 
   0   9   0       69.46       73.98      1.11 o 
   1   9   0        2.77        1.48      0.26 o 
   2   9   0        0.07        0.40      0.23 o 
   3   9   0       49.98       44.49      1.23 o 
   4   9   0        0.00        0.26      0.40 o 
  -5  10   0        0.11       -0.02      0.24 o 
  -4  10   0       10.81        9.33      0.52 o 
  -3  10   0        5.62        4.94      0.39 o 
  -2  10   0        5.25        6.21      0.52 o 
  -1  10   0        0.03       -0.17      0.17 o 
   0  10   0        3.00        3.90      0.36 o 
   1  10   0       15.62       16.12      0.70 o 
   2  10   0        0.07        0.41      0.27 o 
   3  10   0        0.10        0.80      0.40 o 
  -5  11   0        0.51       -0.29      0.62 o 
  -4  11   0        0.00       -0.18      0.20 o 
  -3  11   0        4.64        4.04      0.39 o 
  -2  11   0        4.39        4.60      0.40 o 
  -1  11   0       37.91       38.32      0.87 o 
   0  11   0       15.78       15.73      0.64 o 
   1  11   0       14.72       12.79      0.70 o 
   2  11   0        1.11        1.40      0.37 o 
  -4  12   0        0.04        0.03      0.24 o 
  -3  12   0        0.72        1.09      0.29 o 
  -2  12   0       23.16       26.41      0.99 o 
  -1  12   0        0.40        0.05      0.23 o 
   0  12   0       11.65       10.90      0.97 o 
   1  12   0        0.88        0.99      0.40 o 
   2  12   0        2.18        1.61      0.53 o 
  -3  13   0       17.11       20.35      0.92 o 
  -2  13   0        0.23       -0.04      0.28 o 
  -1  13   0        1.24        1.52      0.35 o 
   0  13   0        5.09        5.52      0.53 o 
   1  13   0        0.02        0.47      0.41 o 
  -2  14   0        0.19       -0.25      0.60 o 
  -1  14   0        0.60       -0.42      0.42 o 
   0  14   0        0.96        0.82      0.80 o 
   0 -14   1        3.00        2.44      0.46 o 
   1 -14   1        0.18       -0.06      0.38 o 
   2 -14   1        1.19        0.77      0.41 o 
  -1 -13   1        6.71        9.73      0.81 o 
   0 -13   1        0.54        0.17      0.24 o 
   1 -13   1        0.76        0.96      0.41 o 
   2 -13   1        0.01       -0.23      0.32 o 
   3 -13   1        0.13        0.11      0.30 o 
  -2 -12   1        0.26        0.18      0.46 o 
  -1 -12   1        2.30        2.89      0.49 o 
   0 -12   1       11.25       13.07      0.82 o 
   1 -12   1        0.39        0.17      0.24 o 
   2 -12   1        0.02       -0.21      0.21 o 
   3 -12   1        1.43        0.71      0.29 o 
   4 -12   1        0.06       -0.34      0.34 o 
  -3 -11   1        0.01       -0.63      0.66 o 
  -2 -11   1        2.48        2.02      0.44 o 
  -1 -11   1        4.55        4.99      0.49 o 
   0 -11   1        4.20        2.65      0.33 o 
   1 -11   1        0.58        0.34      0.23 o 
   2 -11   1        3.11        2.56      0.32 o 
   3 -11   1        0.78        0.68      0.26 o 
   4 -11   1        2.24        3.06      0.37 o 
   5 -11   1        0.53        0.28      0.54 o 
  -3 -10   1        2.29        2.22      0.50 o 
  -2 -10   1        4.61        3.75      0.42 o 
  -1 -10   1       41.20       37.34      0.84 o 
   0 -10   1        0.04       -0.19      0.19 o 
   1 -10   1      210.53      217.07      2.25 o 
   2 -10   1        0.20       -0.18      0.20 o 
   3 -10   1        0.34        0.40      0.20 o 
   4 -10   1       11.90       12.23      0.57 o 
   5 -10   1        3.45        3.53      0.51 o 
  -4  -9   1        0.20        0.51      0.37 o 
  -3  -9   1        5.36        5.58      0.69 o 
  -2  -9   1       12.16       11.88      0.56 o 
  -1  -9   1       22.06       21.35      0.50 o 
   0  -9   1        1.01        0.57      0.23 o 
   1  -9   1      110.87      112.02      1.30 o 
   2  -9   1        9.04        8.58      0.40 o 
   3  -9   1        0.78        0.90      0.21 o 
   4  -9   1        0.39       -0.06      0.16 o 
   5  -9   1        0.38       -0.03      0.26 o 
  -4  -8   1        2.76        3.49      0.49 o 
  -3  -8   1        3.48        3.06      0.39 o 
  -2  -8   1       15.46       13.24      0.52 o 
  -1  -8   1       36.37       32.21      0.58 o 
   0  -8   1        8.37        9.94      0.39 o 
   1  -8   1      259.23      262.99      2.22 o 
   2  -8   1       19.03       16.87      0.44 o 
   3  -8   1        1.30        1.53      0.19 o 
   4  -8   1        1.23        1.11      0.21 o 
   5  -8   1       10.57       11.49      0.61 o 
  -4  -7   1        0.42        0.88      0.34 o 
  -3  -7   1        1.92        0.93      0.23 o 
  -2  -7   1        0.73        0.62      0.14 o 
  -1  -7   1       15.32       16.18      0.30 o 
   0  -7   1      242.08      264.89      2.12 o 
   1  -7   1       93.49       87.95      0.78 o 
   2  -7   1        1.58        1.04      0.10 o 
   3  -7   1       38.79       41.74      0.65 o 
   4  -7   1        0.40        0.15      0.16 o 
   5  -7   1        1.67        1.24      0.33 o 
   6  -7   1        0.70        0.42      0.32 o 
  -5  -6   1        0.19       -0.08      0.36 o 
  -4  -6   1        6.59        5.75      0.44 o 
  -3  -6   1       26.34       26.50      0.60 o 
  -2  -6   1       19.23       20.52      0.39 o 
  -1  -6   1       65.93       64.95      0.61 o 
   0  -6   1       10.69       13.62      0.33 o 
   1  -6   1       27.63       29.43      0.39 o 
   2  -6   1        8.37       11.83      0.22 o 
   3  -6   1        1.76        1.39      0.12 o 
   4  -6   1        0.15        0.35      0.14 o 
   5  -6   1        6.60        7.18      0.47 o 
   6  -6   1       10.24        8.89      0.61 o 
  -5  -5   1        5.32        4.45      0.51 o 
  -4  -5   1        3.63        4.53      0.36 o 
  -3  -5   1        4.29        4.74      0.31 o 
  -2  -5   1       34.60       36.17      0.53 o 
  -1  -5   1      400.99      430.47      2.51 o 
   0  -5   1      291.68      305.93      2.23 o 
   1  -5   1      155.57      156.84      1.11 o 
   2  -5   1        2.15        1.53      0.18 o 
   3  -5   1        0.02        0.43      0.09 o 
   4  -5   1        4.15        3.55      0.27 o 
   5  -5   1        7.56        6.81      0.44 o 
   6  -5   1        3.69        4.65      0.49 o 
  -5  -4   1       22.98       21.76      0.85 o 
  -4  -4   1       10.50        9.98      0.48 o 
  -3  -4   1       35.99       34.38      0.59 o 
  -2  -4   1      128.92      126.91      1.03 o 
  -1  -4   1        1.36        1.33      0.13 o 
   0  -4   1       68.59       70.91      0.68 o 
   1  -4   1       38.54       37.68      0.36 o 
   2  -4   1      471.58      492.58      2.56 o 
   3  -4   1       54.87       64.18      0.61 o 
   4  -4   1       22.34       20.19      0.43 o 
   5  -4   1        1.53        1.25      0.25 o 
   6  -4   1        5.59        7.35      0.60 o 
  -5  -3   1        5.23        4.48      0.62 o 
  -4  -3   1       80.41       81.99      1.13 o 
  -3  -3   1       24.52       22.28      0.43 o 
  -2  -3   1       35.89       33.44      0.42 o 
  -1  -3   1        1.35        1.31      0.12 o 
   0  -3   1        4.21        4.10      0.30 o 
   1  -3   1     3235.14     3155.04     15.98 o 
   2  -3   1        4.22        4.30      0.13 o 
   3  -3   1       13.62       10.45      0.22 o 
   4  -3   1       29.22       29.78      0.63 o 
   5  -3   1        3.13        2.82      0.30 o 
   6  -3   1       10.30       11.05      0.72 o 
  -6  -2   1        0.07       -0.45      0.74 o 
  -5  -2   1       12.21       12.96      0.65 o 
  -4  -2   1       63.45       61.69      0.94 o 
  -3  -2   1        7.97        8.24      0.32 o 
  -2  -2   1        4.95        6.00      0.17 o 
  -1  -2   1       47.91       42.88      0.41 o 
   0  -2   1      179.79      183.19      1.26 o 
   1  -2   1        5.32        6.49      0.13 o 
   2  -2   1       79.96       81.13      0.57 o 
   3  -2   1       21.63       20.16      0.32 o 
   4  -2   1        1.07        1.64      0.21 o 
   5  -2   1        7.10        7.47      0.43 o 
   6  -2   1        0.82        0.13      0.40 o 
  -6  -1   1        0.43        0.11      0.37 o 
  -5  -1   1        0.04        0.04      0.22 o 
  -4  -1   1       60.98       66.68      0.96 o 
  -3  -1   1      149.09      144.59      1.32 o 
  -2  -1   1        2.66        3.07      0.15 o 
  -1  -1   1      685.19      675.11      3.78 o 
   0  -1   1      836.90      803.92      6.01 o 
   1  -1   1        8.11       11.41      0.14 o 
   2  -1   1       30.82       29.77      0.31 o 
   3  -1   1        3.51        4.36      0.18 o 
   4  -1   1      121.09      120.92      1.44 o 
   5  -1   1        3.32        3.82      0.36 o 
   6  -1   1        1.04        0.67      0.38 o 
  -6   0   1        0.03       -0.24      0.32 o 
  -5   0   1       20.02       18.42      0.69 o 
  -4   0   1       30.90       30.80      0.63 o 
  -3   0   1       30.00       32.91      0.49 o 
  -2   0   1      315.75      326.34      2.17 o 
  -1   0   1      196.83      199.26      1.38 o 
   0   0   1      183.93      166.26      3.45 o 
   1   0   1       24.16       25.08      0.22 o 
   2   0   1       13.12       12.73      0.23 o 
   3   0   1        2.68        2.99      0.16 o 
   4   0   1        0.21        0.23      0.14 o 
   5   0   1       30.10       32.64      1.41 o 
   6   0   1        0.03        0.13      0.34 o 
  -6   1   1        0.26       -0.12      0.27 o 
  -5   1   1       15.40       15.85      0.63 o 
  -4   1   1        2.51        1.16      0.21 o 
  -3   1   1      229.58      233.31      1.88 o 
  -2   1   1      144.93      137.38      0.90 o 
  -1   1   1       21.23       18.47      0.20 o 
   0   1   1        0.86        1.22      0.05 o 
   1   1   1      556.35      531.56      3.22 o 
   2   1   1       90.33       89.58      0.87 o 
   3   1   1        0.81        0.19      0.11 o 
   4   1   1        2.61        1.44      0.20 o 
   5   1   1        7.50        7.46      0.50 o 
   6   1   1        1.53        0.35      0.53 o 
  -6   2   1        0.05        0.12      0.23 o 
  -5   2   1        0.34        0.06      0.22 o 
  -4   2   1        0.75        0.52      0.13 o 
  -3   2   1      294.25      306.54      1.90 o 
  -2   2   1       75.74       79.87      0.65 o 
  -1   2   1     1080.95     1076.24      5.96 o 
   0   2   1      444.53      475.91      2.54 o 
   1   2   1        0.25        0.11      0.08 o 
   2   2   1      129.80      134.09      1.23 o 
   3   2   1       49.23       51.42      0.67 o 
   4   2   1        8.54       10.72      0.45 o 
   5   2   1        7.32        7.35      0.51 o 
  -6   3   1        0.67        0.16      0.25 o 
  -5   3   1        7.17        8.17      0.50 o 
  -4   3   1       34.61       31.91      0.62 o 
  -3   3   1       26.41       27.80      0.40 o 
  -2   3   1       86.41       80.81      0.62 o 
  -1   3   1      199.53      212.78      1.25 o 
   0   3   1       54.47       46.86      0.44 o 
   1   3   1      144.52      151.62      1.12 o 
   2   3   1      115.07      132.14      1.21 o 
   3   3   1        2.02        2.58      0.21 o 
   4   3   1        0.01       -0.11      0.17 o 
   5   3   1        7.79        9.33      0.58 o 
  -6   4   1        0.35        0.03      0.26 o 
  -5   4   1       20.62       21.68      0.89 o 
  -4   4   1        2.99        3.51      0.26 o 
  -3   4   1        4.26        4.14      0.30 o 
  -2   4   1       36.50       41.44      0.47 o 
  -1   4   1       10.31        7.86      0.20 o 
   0   4   1      345.94      368.68      2.36 o 
   1   4   1       10.42       13.16      0.27 o 
   2   4   1       68.90       67.78      0.71 o 
   3   4   1        5.54        8.25      0.35 o 
   4   4   1        0.38        0.49      0.22 o 
   5   4   1        5.84        5.92      0.50 o 
  -6   5   1        1.31        0.42      0.30 o 
  -5   5   1       17.32       20.07      0.86 o 
  -4   5   1       37.32       37.18      0.68 o 
  -3   5   1       17.33       20.90      0.38 o 
  -2   5   1      464.56      504.09      3.07 o 
  -1   5   1        3.92        5.25      0.24 o 
   0   5   1       18.52       19.51      0.29 o 
   1   5   1      329.89      361.57      2.46 o 
   2   5   1       49.11       59.37      0.70 o 
   3   5   1       15.55       14.19      0.42 o 
   4   5   1        1.06        1.12      0.26 o 
   5   5   1        2.61        2.74      0.43 o 
  -6   6   1        0.49        0.20      0.28 o 
  -5   6   1       26.19       29.29      0.88 o 
  -4   6   1       25.05       26.02      0.61 o 
  -3   6   1        0.38        0.22      0.11 o 
  -2   6   1        1.59        1.52      0.12 o 
  -1   6   1      225.02      225.10      1.69 o 
   0   6   1        9.82        7.68      0.21 o 
   1   6   1        0.11        0.10      0.12 o 
   2   6   1        1.59        0.47      0.14 o 
   3   6   1        4.95        5.03      0.35 o 
   4   6   1        0.76        0.92      0.26 o 
   5   6   1        0.01        0.02      0.33 o 
  -6   7   1        2.15        0.75      0.68 o 
  -5   7   1        5.51        4.74      0.41 o 
  -4   7   1        0.00       -0.15      0.15 o 
  -3   7   1       32.52       32.64      0.89 o 
  -2   7   1        6.25        8.00      0.32 o 
  -1   7   1       21.89       18.34      0.42 o 
   0   7   1       40.47       36.64      0.53 o 
   1   7   1        2.10        1.30      0.22 o 
   2   7   1       31.18       28.22      0.65 o 
   3   7   1        5.84        5.21      0.35 o 
   4   7   1        1.53        1.45      0.40 o 
  -5   8   1        2.82        3.03      0.37 o 
  -4   8   1       10.06        9.84      0.52 o 
  -3   8   1       45.81       48.74      0.81 o 
  -2   8   1        0.04       -0.05      0.12 o 
  -1   8   1        0.35        0.36      0.15 o 
   0   8   1      456.30      448.29      3.68 o 
   1   8   1       24.47       20.12      0.52 o 
   2   8   1       83.67       72.10      1.13 o 
   3   8   1       20.52       21.85      0.88 o 
   4   8   1        2.73        2.15      0.46 o 
  -5   9   1        0.62        0.04      0.27 o 
  -4   9   1        3.11        3.11      0.38 o 
  -3   9   1        1.24        1.28      0.24 o 
  -2   9   1       20.61       20.95      0.53 o 
  -1   9   1       16.97       16.64      0.51 o 
   0   9   1        0.98        0.75      0.24 o 
   1   9   1       12.58       11.35      0.52 o 
   2   9   1        0.45        0.41      0.26 o 
   3   9   1        4.10        3.81      0.50 o 
   4   9   1        0.00       -0.37      0.65 o 
  -5  10   1        0.14       -0.20      0.31 o 
  -4  10   1        9.69        9.30      0.81 o 
  -3  10   1        1.74        0.85      0.22 o 
  -2  10   1       18.27       19.12      0.67 o 
  -1  10   1        4.20        3.25      0.30 o 
   0  10   1       59.80       61.43      1.07 o 
   1  10   1        1.62        1.87      0.52 o 
   2  10   1        0.03        0.06      0.58 o 
   3  10   1        8.70        9.50      0.88 o 
  -4  11   1        4.87        4.97      0.50 o 
  -3  11   1        9.70        9.74      0.58 o 
  -2  11   1        0.03       -0.20      0.20 o 
  -1  11   1        0.46        0.08      0.31 o 
   0  11   1        9.43       10.01      0.54 o 
   1  11   1        5.58        3.82      0.59 o 
   2  11   1        7.97       10.32      0.73 o 
  -4  12   1        1.61        0.66      0.32 o 
  -3  12   1        3.79        3.81      0.42 o 
  -2  12   1        4.77        4.07      0.43 o 
  -1  12   1        2.13        1.98      0.33 o 
   0  12   1        0.02       -0.21      0.21 o 
   1  12   1        5.47        5.72      0.58 o 
   2  12   1        0.82        0.95      0.46 o 
  -3  13   1       13.12       13.82      0.75 o 
  -2  13   1        0.13       -0.18      0.31 o 
  -1  13   1        1.89        1.09      0.37 o 
   0  13   1        1.45        0.95      0.33 o 
   1  13   1        1.71        1.47      0.51 o 
  -2  14   1        3.84        5.02      0.87 o 
  -1  14   1        1.35        0.82      0.46 o 
   0  14   1        0.31        0.38      0.66 o 
   0 -14   2        0.34        0.37      0.32 o 
   1 -14   2        6.14        4.80      0.48 o 
   2 -14   2        0.00       -0.31      0.31 o 
   3 -14   2        5.71        5.69      1.32 o 
  -1 -13   2        0.23        0.55      0.38 o 
   0 -13   2       10.35        8.90      0.59 o 
   1 -13   2        7.57        8.50      0.57 o 
   2 -13   2        0.21        0.21      0.31 o 
   3 -13   2        0.00        0.01      0.27 o 
  -2 -12   2        0.20        0.05      0.34 o 
  -1 -12   2        5.58        5.54      0.60 o 
   0 -12   2        7.37        9.03      0.54 o 
   1 -12   2        1.24        1.08      0.33 o 
   2 -12   2        0.19        0.13      0.27 o 
   3 -12   2        4.26        4.60      0.48 o 
   4 -12   2        0.01        0.22      0.28 o 
  -3 -11   2        0.48        1.21      0.64 o 
  -2 -11   2       16.27       15.67      0.85 o 
  -1 -11   2        0.60        0.25      0.22 o 
   0 -11   2       10.51       10.03      0.55 o 
   1 -11   2       10.01       11.10      0.56 o 
   2 -11   2       19.17       18.59      0.59 o 
   3 -11   2        0.76        0.50      0.24 o 
   4 -11   2        0.16        0.12      0.24 o 
   5 -11   2        0.06       -0.46      0.46 o 
  -3 -10   2        2.18        1.99      0.57 o 
  -2 -10   2        9.02        7.24      0.64 o 
  -1 -10   2       31.24       31.40      0.70 o 
   0 -10   2       15.85       16.66      0.52 o 
   1 -10   2        7.09        6.47      0.53 o 
   2 -10   2        3.47        2.47      0.27 o 
   3 -10   2        0.47        0.04      0.19 o 
   4 -10   2        2.32        2.42      0.32 o 
   5 -10   2        2.29        1.83      0.33 o 
  -4  -9   2        0.56        0.24      0.53 o 
  -3  -9   2        0.90        1.54      0.46 o 
  -2  -9   2      100.08       96.90      1.38 o 
  -1  -9   2        1.47        2.29      0.23 o 
   0  -9   2        0.04       -0.10      0.19 o 
   1  -9   2       94.46       93.19      1.24 o 
   2  -9   2       76.54       81.48      1.07 o 
   3  -9   2        1.40        0.88      0.21 o 
   4  -9   2        5.02        4.33      0.34 o 
   5  -9   2        0.72        0.65      0.27 o 
  -4  -8   2        4.01        5.40      0.58 o 
  -3  -8   2        7.09        7.28      0.53 o 
  -2  -8   2       34.22       26.63      0.67 o 
  -1  -8   2        0.73        0.22      0.15 o 
   0  -8   2        0.10       -0.00      0.14 o 
   1  -8   2       10.47        8.93      0.47 o 
   2  -8   2        0.35        0.13      0.14 o 
   3  -8   2        0.55        0.46      0.13 o 
   4  -8   2        1.79        1.23      0.20 o 
   5  -8   2        0.00        0.04      0.21 o 
  -4  -7   2        0.15       -0.38      0.38 o 
  -3  -7   2        1.74        1.05      0.30 o 
  -2  -7   2        0.02        0.34      0.16 o 
  -1  -7   2       24.76       17.82      0.41 o 
   0  -7   2      207.10      224.74      1.87 o 
   1  -7   2       19.68       19.13      0.39 o 
   2  -7   2        2.94        2.36      0.16 o 
   3  -7   2       11.55       11.58      0.34 o 
   4  -7   2        0.03       -0.09      0.12 o 
   5  -7   2        1.79        1.62      0.29 o 
   6  -7   2        1.22        0.83      0.37 o 
  -5  -6   2        0.22       -0.30      0.47 o 
  -4  -6   2        1.62        1.59      0.34 o 
  -3  -6   2        7.42        6.94      0.41 o 
  -2  -6   2        6.32        6.23      0.29 o 
  -1  -6   2       18.50       17.62      0.33 o 
   0  -6   2       24.21       27.35      0.53 o 
   1  -6   2      231.62      236.36      1.62 o 
   2  -6   2      151.86      161.95      1.11 o 
   3  -6   2        6.18        6.19      0.27 o 
   4  -6   2        0.14       -0.05      0.11 o 
   5  -6   2        0.09       -0.09      0.18 o 
   6  -6   2        1.51        0.67      0.35 o 
  -5  -5   2        0.02       -0.30      0.30 o 
  -4  -5   2       67.66       68.92      1.32 o 
  -3  -5   2       47.46       43.21      0.74 o 
  -2  -5   2        5.50        5.05      0.23 o 
  -1  -5   2      438.16      522.39      3.16 o 
   0  -5   2      118.52      135.09      1.17 o 
   1  -5   2       84.62       80.60      0.68 o 
   2  -5   2      123.29      125.92      1.07 o 
   3  -5   2      153.10      171.28      1.11 o 
   4  -5   2        0.00       -0.10      0.10 o 
   5  -5   2        2.57        1.94      0.28 o 
   6  -5   2        0.09        0.10      0.32 o 
  -5  -4   2        1.22        0.63      0.37 o 
  -4  -4   2       33.52       34.69      0.80 o 
  -3  -4   2       33.38       30.50      0.61 o 
  -2  -4   2      279.98      263.50      1.80 o 
  -1  -4   2       83.08       91.06      0.75 o 
   0  -4   2        2.09        3.13      0.15 o 
   1  -4   2        2.02        1.04      0.08 o 
   2  -4   2      298.67      324.66      1.79 o 
   3  -4   2       69.49       71.35      0.60 o 
   4  -4   2        6.29        5.21      0.27 o 
   5  -4   2        1.86        1.23      0.24 o 
   6  -4   2        0.31        0.37      0.30 o 
  -5  -3   2        5.06        3.70      0.38 o 
  -4  -3   2      289.42      315.40      2.94 o 
  -3  -3   2      135.13      124.45      1.30 o 
  -2  -3   2        0.26        0.22      0.09 o 
  -1  -3   2      575.59      621.94      4.06 o 
   0  -3   2      396.14      396.94      2.18 o 
   1  -3   2     1628.84     1656.39      8.30 o 
   2  -3   2      117.30      134.01      0.90 o 
   3  -3   2        3.71        4.44      0.17 o 
   4  -3   2        5.93        5.34      0.30 o 
   5  -3   2        1.06        0.62      0.20 o 
   6  -3   2        2.57        2.86      0.44 o 
  -6  -2   2        0.33       -0.22      0.52 o 
  -5  -2   2        0.00       -0.12      0.34 o 
  -4  -2   2      221.57      233.71      2.95 o 
  -3  -2   2       31.58       32.12      0.50 o 
  -2  -2   2       11.45       11.22      0.23 o 
  -1  -2   2        0.12        0.67      0.07 o 
   0  -2   2      155.81      160.44      1.09 o 
   2  -2   2        7.00        5.80      0.16 o 
   3  -2   2        2.05        3.35      0.17 o 
   4  -2   2        8.69        9.44      0.51 o 
   5  -2   2       17.45       18.41      0.80 o 
   6  -2   2        9.16        9.22      0.62 o 
  -6  -1   2        1.65        1.56      0.38 o 
  -5  -1   2        4.80        4.62      0.44 o 
  -4  -1   2       15.10       13.32      0.55 o 
  -3  -1   2        4.53        4.04      0.23 o 
  -2  -1   2      604.90      615.40      4.11 o 
  -1  -1   2     2133.44     2173.86     12.91 o 
   0  -1   2      305.94      285.46      1.54 o 
   1  -1   2     1020.12      995.98      4.98 o 
   2  -1   2       19.86       21.80      0.28 o 
   3  -1   2        0.00       -0.04      0.06 o 
   4  -1   2        0.12        0.05      0.16 o 
   5  -1   2        2.43        1.79      0.28 o 
   6  -1   2        0.00       -0.18      0.29 o 
  -6   0   2        4.58        5.42      0.54 o 
  -5   0   2        2.53        2.37      0.30 o 
  -4   0   2       63.83       63.06      0.98 o 
  -3   0   2      454.60      469.10      3.36 o 
  -2   0   2       25.75       29.39      0.41 o 
  -1   0   2      522.10      520.46      3.08 o 
   0   0   2       54.04       51.67      0.35 o 
   1   0   2    14491.62    13573.15    157.16 o 
   2   0   2      307.90      301.57      1.78 o 
   3   0   2        3.26        1.61      0.11 o 
   4   0   2        1.55        1.47      0.19 o 
   5   0   2        7.31        7.10      0.48 o 
   6   0   2        5.21        5.30      0.58 o 
  -6   1   2        0.17        0.26      0.24 o 
  -5   1   2        5.78        7.56      0.48 o 
  -4   1   2        1.95        2.67      0.24 o 
  -3   1   2       80.42       80.10      0.83 o 
  -2   1   2      224.71      225.01      1.36 o 
  -1   1   2       86.31       89.08      0.68 o 
   0   1   2     1928.05     1889.62     11.31 o 
   1   1   2      225.26      264.91      1.70 o 
   2   1   2        0.00       -0.03      0.07 o 
   3   1   2       15.31       21.45      0.41 o 
   4   1   2        0.66        0.47      0.16 o 
   5   1   2        3.03        3.16      0.36 o 
   6   1   2        1.68        2.60      0.90 o 
  -6   2   2        2.16        2.52      0.37 o 
  -5   2   2        1.42        1.03      0.25 o 
  -4   2   2        1.72        1.04      0.30 o 
  -3   2   2      670.37      702.88      4.80 o 
  -2   2   2      252.57      244.81      1.58 o 
  -1   2   2      448.86      425.06      2.32 o 
   0   2   2        2.22        3.74      0.12 o 
   1   2   2       15.22       13.62      0.22 o 
   2   2   2      662.68      694.06      4.65 o 
   3   2   2        0.00        0.08      0.11 o 
   4   2   2        5.36        5.07      0.39 o 
   5   2   2        0.09        0.13      0.23 o 
  -6   3   2        0.19       -0.02      0.22 o 
  -5   3   2        2.33        2.61      0.32 o 
  -4   3   2        0.31        0.27      0.14 o 
  -3   3   2       13.71       14.22      0.31 o 
  -2   3   2        0.75        0.44      0.08 o 
  -1   3   2      635.23      654.46      3.74 o 
   0   3   2      198.83      205.45      1.24 o 
   1   3   2      140.16      128.58      1.00 o 
   2   3   2      106.04      117.58      1.13 o 
   3   3   2       27.33       25.22      0.52 o 
   4   3   2        4.38        4.31      0.36 o 
   5   3   2        3.27        2.94      0.42 o 
  -6   4   2        0.02        0.05      0.26 o 
  -5   4   2       48.26       55.86      1.05 o 
  -4   4   2        9.20        7.92      0.38 o 
  -3   4   2        0.78        0.78      0.13 o 
  -2   4   2      198.93      215.07      1.46 o 
  -1   4   2      546.48      569.06      3.56 o 
   0   4   2      327.45      322.24      2.00 o 
   1   4   2      128.02      129.98      1.06 o 
   2   4   2       61.88       74.74      0.72 o 
   3   4   2       23.56       21.57      0.48 o 
   4   4   2        0.31        0.60      0.22 o 
   5   4   2        0.81        0.38      0.26 o 
  -6   5   2        0.18        0.18      0.30 o 
  -5   5   2       14.58       14.13      0.69 o 
  -4   5   2        3.28        3.31      0.28 o 
  -3   5   2       26.17       27.97      0.74 o 
  -2   5   2       90.23      102.36      0.89 o 
  -1   5   2      265.26      276.86      2.08 o 
   0   5   2        2.52        2.51      0.14 o 
   1   5   2       22.21       26.53      0.42 o 
   2   5   2        0.96        0.18      0.14 o 
   3   5   2       47.34       39.43      0.72 o 
   4   5   2        4.30        4.87      0.40 o 
   5   5   2        0.47        0.39      0.26 o 
  -6   6   2        0.03       -0.20      0.24 o 
  -5   6   2       25.04       28.33      0.72 o 
  -4   6   2        6.40        4.71      0.36 o 
  -3   6   2       14.00       15.24      0.42 o 
  -2   6   2       38.24       46.38      0.60 o 
  -1   6   2       59.23       67.66      0.84 o 
   0   6   2        4.50        4.83      0.20 o 
   1   6   2        3.70        2.69      0.22 o 
   2   6   2       85.20       80.93      1.01 o 
   3   6   2       17.93       19.57      0.59 o 
   4   6   2        4.90        5.61      0.46 o 
   5   6   2        0.08        0.24      0.49 o 
  -6   7   2        0.30       -0.88      0.92 o 
  -5   7   2        2.06        1.09      0.27 o 
  -4   7   2        0.53       -0.07      0.17 o 
  -3   7   2        0.18        0.33      0.15 o 
  -2   7   2        0.66        0.57      0.14 o 
  -1   7   2       32.13       29.30      0.50 o 
   0   7   2      223.04      207.03      1.53 o 
   1   7   2      115.61      121.48      1.16 o 
   2   7   2        2.82        3.12      0.28 o 
   3   7   2        0.51        0.14      0.17 o 
   4   7   2       19.02       17.68      1.63 o 
  -5   8   2        0.31       -0.22      0.22 o 
  -4   8   2        1.71        1.78      0.28 o 
  -3   8   2       71.07       74.35      1.04 o 
  -2   8   2       41.66       40.00      0.68 o 
  -1   8   2        1.97        1.74      0.19 o 
   0   8   2        2.07        1.83      0.27 o 
   1   8   2       27.86       28.42      0.60 o 
   2   8   2       34.63       30.04      0.81 o 
   3   8   2        4.91        6.22      0.59 o 
   4   8   2        1.81        1.99      0.47 o 
  -5   9   2        0.02       -0.24      0.24 o 
  -4   9   2        6.68        4.57      0.44 o 
  -3   9   2        2.98        3.02      0.33 o 
  -2   9   2        7.62        6.93      0.41 o 
  -1   9   2       29.75       31.66      0.71 o 
   0   9   2      287.32      282.58      2.92 o 
   1   9   2        1.49        0.65      0.25 o 
   2   9   2        5.47        4.84      0.51 o 
   3   9   2        0.12        0.49      0.33 o 
  -5  10   2        0.10       -0.16      0.29 o 
  -4  10   2        0.37       -0.24      0.24 o 
  -3  10   2        0.21        0.04      0.18 o 
  -2  10   2       33.27       34.36      0.82 o 
  -1  10   2       43.13       46.45      1.06 o 
   0  10   2       25.20       25.64      0.70 o 
   1  10   2        5.43        4.66      0.46 o 
   2  10   2        0.13        0.50      0.36 o 
   3  10   2        0.90        1.31      0.46 o 
  -4  11   2        0.76        0.12      0.26 o 
  -3  11   2        2.05        1.26      0.28 o 
  -2  11   2       40.88       44.40      0.98 o 
  -1  11   2        1.32        0.65      0.24 o 
   0  11   2       14.18       12.89      0.62 o 
   1  11   2       11.76       12.64      0.81 o 
   2  11   2        0.05        0.73      0.41 o 
  -4  12   2        0.07       -0.28      0.28 o 
  -3  12   2        3.23        2.86      0.39 o 
  -2  12   2        0.80        1.16      0.31 o 
  -1  12   2        1.47        1.35      0.37 o 
   0  12   2        0.83        0.36      0.25 o 
   1  12   2        0.38        0.95      0.46 o 
   2  12   2        0.20        1.36      0.40 o 
  -3  13   2        0.29        0.33      0.29 o 
  -2  13   2       29.31       33.69      0.99 o 
  -1  13   2        0.08       -0.56      0.56 o 
   0  13   2        5.48        6.32      0.63 o 
   1  13   2        0.61        1.00      0.40 o 
  -2  14   2        6.05        7.04      0.89 o 
  -1  14   2        1.25        0.60      0.53 o 
   0 -14   3        1.77        1.91      0.39 o 
   1 -14   3        6.13        6.17      0.53 o 
   2 -14   3        0.98        0.87      0.40 o 
   3 -14   3        0.00        0.08      1.16 o 
  -1 -13   3        0.03        0.35      0.35 o 
   0 -13   3       11.04       11.96      0.66 o 
   1 -13   3        0.06       -0.14      0.21 o 
   2 -13   3        0.00       -0.31      0.37 o 
   3 -13   3        0.08       -0.19      0.30 o 
  -2 -12   3        0.14        0.20      0.37 o 
  -1 -12   3        1.09        1.38      0.40 o 
   0 -12   3        3.03        2.10      0.32 o 
   1 -12   3        1.22        0.96      0.26 o 
   2 -12   3        7.59        6.50      0.51 o 
   3 -12   3        0.00       -0.13      0.27 o 
   4 -12   3        0.03       -0.20      0.28 o 
  -3 -11   3        8.51       12.01      1.88 o 
  -2 -11   3        6.20        6.41      0.62 o 
  -1 -11   3        0.52        0.55      0.25 o 
   0 -11   3        0.90        0.80      0.24 o 
   1 -11   3        3.52        4.14      0.37 o 
   2 -11   3       38.82       37.92      0.88 o 
   3 -11   3        1.10        1.28      0.30 o 
   4 -11   3        0.20       -0.23      0.23 o 
  -3 -10   3        3.48        2.86      0.78 o 
  -2 -10   3        6.43        6.13      0.51 o 
  -1 -10   3       22.86       19.38      0.63 o 
   0 -10   3       20.42       19.72      0.64 o 
   1 -10   3       11.23       12.89      0.73 o 
   2 -10   3       92.15      103.50      1.31 o 
   3 -10   3        2.03        0.79      0.24 o 
   4 -10   3        0.01       -0.06      0.21 o 
   5 -10   3        0.81        0.96      0.30 o 
  -4  -9   3        1.04        0.88      0.77 o 
  -3  -9   3        1.65        2.24      0.46 o 
  -2  -9   3       11.35        8.78      0.53 o 
  -1  -9   3        0.36        0.10      0.15 o 
   0  -9   3        3.70        3.44      0.26 o 
   1  -9   3       30.05       30.15      0.69 o 
   2  -9   3      145.94      157.35      1.62 o 
   3  -9   3        0.03       -0.14      0.14 o 
   4  -9   3        1.44        0.85      0.21 o 
   5  -9   3        0.11        0.09      0.24 o 
  -4  -8   3        0.36        0.05      0.42 o 
  -3  -8   3        0.11       -0.07      0.24 o 
  -2  -8   3       90.79       89.09      1.25 o 
  -1  -8   3       18.06       22.23      0.49 o 
   0  -8   3        2.89        2.69      0.22 o 
   1  -8   3       41.03       44.92      0.67 o 
   2  -8   3       33.40       34.92      0.64 o 
   3  -8   3        5.76        6.69      0.31 o 
   4  -8   3        0.01        0.03      0.14 o 
   5  -8   3        0.00       -0.18      0.18 o 
  -4  -7   3        1.06        0.96      0.29 o 
  -3  -7   3        0.94        1.43      0.31 o 
  -2  -7   3      143.18      129.35      1.37 o 
  -1  -7   3       46.21       41.04      0.61 o 
   0  -7   3      149.77      156.29      1.34 o 
   1  -7   3       94.21      100.67      0.98 o 
   2  -7   3        4.15        4.04      0.21 o 
   3  -7   3        9.94       12.76      0.29 o 
   4  -7   3        0.01       -0.03      0.12 o 
   5  -7   3        1.47        1.37      0.28 o 
  -5  -6   3        0.03        0.07      0.43 o 
  -4  -6   3       24.00       22.62      0.69 o 
  -3  -6   3        3.19        2.97      0.30 o 
  -2  -6   3      152.13      137.89      1.26 o 
  -1  -6   3        2.55        4.82      0.25 o 
   0  -6   3       19.85       27.33      0.44 o 
   1  -6   3       67.67       67.76      0.83 o 
   2  -6   3      100.89       95.79      0.78 o 
   3  -6   3      103.44      104.34      0.78 o 
   4  -6   3        8.19        7.23      0.27 o 
   5  -6   3        0.88        0.14      0.18 o 
   6  -6   3        0.52        0.82      0.33 o 
  -5  -5   3        1.00        0.36      0.33 o 
  -4  -5   3        1.18        1.58      0.27 o 
  -3  -5   3      250.89      248.18      2.39 o 
  -2  -5   3       26.66       27.42      0.47 o 
  -1  -5   3      136.36      146.90      1.12 o 
   0  -5   3       41.31       41.19      0.50 o 
   1  -5   3        0.72        0.46      0.07 o 
   2  -5   3      946.69      989.21      4.93 o 
   3  -5   3        3.32        3.26      0.16 o 
   4  -5   3        0.04        0.27      0.10 o 
   5  -5   3        1.99        1.40      0.23 o 
   6  -5   3        1.13        0.95      0.34 o 
  -5  -4   3        1.78        1.83      0.46 o 
  -4  -4   3      129.30      130.31      1.65 o 
  -3  -4   3        1.30        1.17      0.23 o 
  -2  -4   3        1.45        1.98      0.16 o 
  -1  -4   3       40.36       55.97      0.58 o 
   0  -4   3      384.01      397.11      2.39 o 
   1  -4   3      149.24      158.54      1.00 o 
   2  -4   3       55.91       50.76      0.47 o 
   3  -4   3       57.81       54.35      0.52 o 
   4  -4   3        0.02       -0.08      0.09 o 
   5  -4   3        0.09        0.03      0.16 o 
   6  -4   3        1.04        0.85      0.32 o 
  -5  -3   3        4.15        3.81      0.43 o 
  -4  -3   3        2.78        2.52      0.31 o 
  -3  -3   3      321.93      321.65      2.55 o 
  -2  -3   3       81.86       79.46      0.81 o 
  -1  -3   3      173.77      181.12      1.31 o 
   0  -3   3      593.45      588.32      3.18 o 
   1  -3   3       46.42       52.36      0.41 o 
   2  -3   3      271.82      254.24      1.52 o 
   3  -3   3        0.25        0.11      0.07 o 
   4  -3   3        0.03       -0.10      0.12 o 
   5  -3   3       12.92       12.39      0.66 o 
   6  -3   3        0.14       -0.23      0.23 o 
  -6  -2   3        0.59        0.91      0.44 o 
  -5  -2   3        0.07       -0.11      0.25 o 
  -4  -2   3        3.20        1.56      0.26 o 
  -3  -2   3       27.60       23.19      0.47 o 
  -2  -2   3       17.53       18.49      0.31 o 
  -1  -2   3      563.00      583.20      3.57 o 
   0  -2   3      656.48      611.23      3.93 o 
   1  -2   3      329.64      320.31      1.74 o 
   2  -2   3        1.08        0.18      0.06 o 
   3  -2   3        4.80        3.32      0.16 o 
   4  -2   3        2.93        2.81      0.24 o 
   5  -2   3        1.41        0.82      0.23 o 
   6  -2   3        5.39        5.29      0.53 o 
  -6  -1   3        3.89        3.70      0.45 o 
  -5  -1   3        1.35        1.79      0.28 o 
  -4  -1   3        1.73        1.45      0.23 o 
  -3  -1   3        0.38        0.26      0.12 o 
  -2  -1   3       97.36       92.73      0.89 o 
  -1  -1   3      110.35       99.52      0.67 o 
   0  -1   3      141.95      133.26      0.81 o 
   1  -1   3     1042.49      976.66      4.70 o 
   2  -1   3      259.37      242.43      1.50 o 
   3  -1   3       83.41       84.58      0.71 o 
   4  -1   3        1.19        0.98      0.17 o 
   5  -1   3        3.53        2.53      0.31 o 
   6  -1   3        0.32       -0.05      0.30 o 
  -6   0   3        0.07       -0.16      0.36 o 
  -5   0   3        0.77        0.72      0.24 o 
  -4   0   3       22.32       22.69      0.64 o 
  -3   0   3        6.44        6.46      0.31 o 
  -2   0   3     1001.43     1029.89      6.63 o 
  -1   0   3       51.76       48.98      0.42 o 
   0   0   3      978.75      967.78      5.34 o 
   1   0   3     2550.01     2579.28     13.02 o 
   2   0   3       27.47       27.18      0.38 o 
   3   0   3       62.53       66.39      0.89 o 
   4   0   3        3.61        3.92      0.32 o 
   5   0   3        4.95        5.01      0.55 o 
   6   0   3        0.80        0.81      0.65 o 
  -6   1   3        0.75        0.65      0.29 o 
  -5   1   3        3.29        2.58      0.31 o 
  -4   1   3        8.84       10.62      0.41 o 
  -3   1   3       45.85       46.59      0.60 o 
  -2   1   3      476.48      497.86      2.95 o 
  -1   1   3     1358.60     1338.83      8.85 o 
   0   1   3       70.41       76.57      0.57 o 
   1   1   3     1112.61     1124.21      6.65 o 
   2   1   3       28.61       34.70      0.39 o 
   3   1   3        0.52        1.50      0.28 o 
   4   1   3        0.71        0.87      0.20 o 
   5   1   3        0.51        0.52      0.24 o 
  -6   2   3        1.74        1.58      0.33 o 
  -5   2   3        3.46        3.85      0.37 o 
  -4   2   3        1.42        1.10      0.18 o 
  -3   2   3        8.93        8.31      0.30 o 
  -2   2   3      147.58      156.25      1.28 o 
  -1   2   3       34.11       34.16      0.31 o 
   0   2   3        0.39        1.44      0.09 o 
   1   2   3       15.84       14.14      0.23 o 
   2   2   3       62.71       68.08      0.71 o 
   3   2   3        5.41        5.73      0.28 o 
   4   2   3        6.27        5.97      0.40 o 
   5   2   3        0.51        0.70      0.26 o 
  -6   3   3        0.33       -0.25      0.25 o 
  -5   3   3        2.42        1.81      0.28 o 
  -4   3   3       36.86       33.96      0.65 o 
  -3   3   3      111.33      110.34      1.13 o 
  -2   3   3       80.75       76.45      0.78 o 
  -1   3   3      847.50      862.92      4.89 o 
   0   3   3       25.50       23.45      0.29 o 
   1   3   3        8.01        7.26      0.19 o 
   2   3   3       53.07       55.63      0.75 o 
   3   3   3       16.48       20.02      0.68 o 
   4   3   3        9.91       10.14      0.54 o 
   5   3   3        2.05        1.69      0.32 o 
  -6   4   3        0.62        0.38      0.30 o 
  -5   4   3        6.05        5.71      0.42 o 
  -4   4   3       45.96       49.56      0.95 o 
  -3   4   3       44.76       45.18      0.64 o 
  -2   4   3       31.87       23.74      0.53 o 
  -1   4   3       48.54       50.94      0.51 o 
   0   4   3      626.77      635.60      3.51 o 
   1   4   3      168.68      171.04      1.33 o 
   2   4   3        2.01        1.42      0.15 o 
   3   4   3       11.57       11.75      0.48 o 
   4   4   3        0.04       -0.16      0.16 o 
   5   4   3        1.11        1.27      0.38 o 
  -6   5   3        0.21       -0.28      0.28 o 
  -5   5   3       21.00       20.06      1.01 o 
  -4   5   3       94.98       98.80      1.86 o 
  -3   5   3        0.07        0.23      0.11 o 
  -2   5   3      426.31      445.72      2.77 o 
  -1   5   3      499.41      560.95      3.86 o 
   0   5   3       13.75       11.61      0.25 o 
   1   5   3        6.88        5.17      0.22 o 
   2   5   3       18.00       17.21      0.45 o 
   3   5   3       17.27       15.97      0.53 o 
   4   5   3        0.46        0.43      0.22 o 
   5   5   3        0.00       -0.20      0.26 o 
  -6   6   3        0.29       -0.40      0.40 o 
  -5   6   3        7.42        9.01      0.69 o 
  -4   6   3       14.84       15.72      0.55 o 
  -3   6   3        1.53        0.78      0.17 o 
  -2   6   3      108.94      117.93      1.32 o 
  -1   6   3       32.64       34.25      0.64 o 
   0   6   3        4.42        3.50      0.18 o 
   1   6   3       88.34       86.89      1.11 o 
   2   6   3       33.66       28.36      0.69 o 
   3   6   3       29.80       26.76      0.63 o 
   4   6   3       10.96       12.08      0.63 o 
  -5   7   3       19.55       17.93      0.67 o 
  -4   7   3        0.51        0.25      0.21 o 
  -3   7   3        4.42        4.12      0.29 o 
  -2   7   3        3.77        4.22      0.31 o 
  -1   7   3        0.51        0.09      0.11 o 
   0   7   3       35.39       35.47      0.50 o 
   1   7   3        0.21        0.18      0.13 o 
   2   7   3        1.39        0.70      0.21 o 
   3   7   3        4.41        3.68      0.32 o 
   4   7   3        0.00        0.06      0.26 o 
  -5   8   3        2.31        1.15      0.30 o 
  -4   8   3        0.78        0.57      0.23 o 
  -3   8   3       12.88       11.34      0.48 o 
  -2   8   3       11.49       10.29      0.61 o 
  -1   8   3       95.04       97.41      1.11 o 
   0   8   3       15.17       13.04      0.43 o 
   1   8   3      108.97      111.20      1.40 o 
   2   8   3        6.36        4.83      0.43 o 
   3   8   3        2.39        0.99      0.30 o 
   4   8   3       15.90       15.85      0.95 o 
  -5   9   3        0.09       -0.26      0.26 o 
  -4   9   3        1.35        0.47      0.26 o 
  -3   9   3       20.13       19.78      0.69 o 
  -2   9   3       13.97       14.89      0.56 o 
  -1   9   3        0.19        0.07      0.17 o 
   0   9   3        8.87        7.08      0.44 o 
   1   9   3       30.74       33.16      0.94 o 
   2   9   3        6.89        6.38      0.59 o 
   3   9   3        0.88        1.07      0.50 o 
  -5  10   3        0.13       -0.36      0.36 o 
  -4  10   3        0.19       -0.19      0.37 o 
  -3  10   3       20.14       16.04      0.83 o 
  -2  10   3        1.22        0.94      0.23 o 
  -1  10   3       51.63       54.54      0.92 o 
   0  10   3        8.93        9.51      0.52 o 
   1  10   3       14.50       14.58      1.05 o 
   2  10   3        2.22        2.49      0.44 o 
   3  10   3        0.64        0.88      0.56 o 
  -4  11   3        0.09       -0.22      0.22 o 
  -3  11   3        1.52        1.27      0.27 o 
  -2  11   3       50.95       57.77      1.14 o 
  -1  11   3        0.09       -0.06      0.25 o 
   0  11   3        2.10        2.34      0.34 o 
   1  11   3        0.11        0.39      0.36 o 
   2  11   3        0.73        1.38      0.44 o 
  -4  12   3        0.03       -0.37      0.39 o 
  -3  12   3        0.03       -0.10      0.23 o 
  -2  12   3        1.11        0.79      0.29 o 
  -1  12   3       10.75       14.03      0.77 o 
   0  12   3        1.76        1.38      0.34 o 
   1  12   3        3.52        3.66      0.52 o 
  -3  13   3        0.10       -0.31      0.31 o 
  -2  13   3       12.83       13.10      0.73 o 
  -1  13   3        0.28       -0.29      0.29 o 
   0  13   3        0.95        1.83      0.45 o 
   1  13   3        0.20        0.53      0.73 o 
   0 -14   4        2.60        3.33      0.43 o 
   1 -14   4        1.31        1.04      0.31 o 
   2 -14   4        1.39        1.12      0.42 o 
  -1 -13   4        0.01       -0.00      0.34 o 
   0 -13   4        0.82        0.96      0.32 o 
   1 -13   4        8.93        9.64      0.60 o 
   2 -13   4        0.16        0.29      0.23 o 
   3 -13   4        0.00       -0.27      0.27 o 
  -2 -12   4        2.36        2.47      0.47 o 
  -1 -12   4        3.98        3.80      0.47 o 
   0 -12   4        5.31        5.20      0.44 o 
   1 -12   4        8.38        8.87      0.64 o 
   2 -12   4        0.18        0.04      0.22 o 
   3 -12   4        0.13        0.22      0.26 o 
   4 -12   4        0.20       -0.05      0.25 o 
  -3 -11   4        0.02        1.05      0.50 o 
  -2 -11   4        0.60        0.69      0.48 o 
  -1 -11   4       17.65       17.30      0.66 o 
   0 -11   4        0.03       -0.14      0.20 o 
   1 -11   4        0.06        0.04      0.20 o 
   2 -11   4       32.68       34.14      0.84 o 
   3 -11   4        8.42        9.21      0.56 o 
   4 -11   4        0.07       -0.18      0.22 o 
  -3 -10   4        2.61        3.47      0.54 o 
  -2 -10   4        0.38        0.12      0.27 o 
  -1 -10   4       25.29       22.20      0.61 o 
   0 -10   4        2.57        2.97      0.33 o 
   1 -10   4        0.00       -0.18      0.18 o 
   2 -10   4       25.27       28.58      0.72 o 
   3 -10   4        2.45        1.86      0.27 o 
   4 -10   4        0.00       -0.01      0.19 o 
   5 -10   4        0.01       -0.23      0.23 o 
  -4  -9   4        4.53        4.17      0.69 o 
  -3  -9   4       14.44       16.47      0.93 o 
  -2  -9   4        4.16        3.38      0.45 o 
  -1  -9   4        1.50        0.26      0.19 o 
   0  -9   4       41.53       40.72      0.79 o 
   1  -9   4       19.77       21.22      0.54 o 
   2  -9   4       50.40       53.07      0.85 o 
   3  -9   4        0.76        0.45      0.19 o 
   4  -9   4        0.44        0.16      0.17 o 
   5  -9   4        0.10        0.15      0.23 o 
  -4  -8   4        0.00        0.31      0.42 o 
  -3  -8   4        0.25        0.08      0.32 o 
  -2  -8   4       28.23       28.25      0.64 o 
  -1  -8   4       51.28       41.10      0.66 o 
   0  -8   4       17.00       16.48      0.43 o 
   1  -8   4        0.72        0.33      0.13 o 
   2  -8   4        4.07        8.05      0.40 o 
   3  -8   4       69.07       75.14      0.96 o 
   4  -8   4        0.03       -0.08      0.13 o 
   5  -8   4        0.07       -0.19      0.19 o 
  -4  -7   4        4.72        5.01      0.52 o 
  -3  -7   4       12.40       10.24      0.59 o 
  -2  -7   4        0.07       -0.04      0.15 o 
  -1  -7   4        2.36        2.57      0.21 o 
   0  -7   4       43.29       54.52      0.72 o 
   1  -7   4       15.77       20.47      0.40 o 
   2  -7   4        3.37        4.10      0.19 o 
   3  -7   4        0.29        0.10      0.09 o 
   4  -7   4       13.69       14.27      0.32 o 
   5  -7   4        0.01       -0.03      0.18 o 
  -5  -6   4        0.07        0.15      0.47 o 
  -4  -6   4        7.93        7.35      0.48 o 
  -3  -6   4        3.09        3.61      0.33 o 
  -2  -6   4      108.26      102.51      1.05 o 
  -1  -6   4       88.69       86.78      0.82 o 
   0  -6   4        4.51        5.92      0.25 o 
   1  -6   4       67.31       65.41      0.58 o 
   2  -6   4       43.67       50.08      0.49 o 
   3  -6   4      106.86      104.43      0.77 o 
   4  -6   4        3.19        3.62      0.18 o 
   5  -6   4        0.45        0.42      0.18 o 
   6  -6   4        0.00        0.60      0.40 o 
  -5  -5   4        5.16        5.49      0.46 o 
  -4  -5   4       12.71       10.92      0.55 o 
  -3  -5   4      761.93      774.13      5.92 o 
  -2  -5   4       97.51       92.89      1.00 o 
  -1  -5   4        1.24        0.67      0.11 o 
   0  -5   4     1074.44     1168.01      6.98 o 
   1  -5   4       30.76       34.48      0.39 o 
   2  -5   4      496.11      529.64      2.70 o 
   3  -5   4        4.03        6.02      0.20 o 
   4  -5   4       13.58       15.81      0.31 o 
   5  -5   4        0.88        0.71      0.22 o 
   6  -5   4        0.15       -0.24      0.25 o 
  -5  -4   4        3.69        4.92      0.48 o 
  -4  -4   4        0.03        0.15      0.20 o 
  -3  -4   4      126.00      121.07      2.00 o 
  -2  -4   4        1.80        1.11      0.14 o 
  -1  -4   4        5.28        7.74      0.22 o 
   0  -4   4        0.26        0.43      0.10 o 
   1  -4   4        3.79        3.17      0.13 o 
   2  -4   4      548.40      582.50      3.03 o 
   3  -4   4        0.20        0.44      0.09 o 
   4  -4   4        2.10        2.75      0.19 o 
   5  -4   4        0.56        0.57      0.21 o 
   6  -4   4        1.59        1.33      0.32 o 
  -5  -3   4        3.68        3.54      0.41 o 
  -4  -3   4       40.88       38.35      0.81 o 
  -3  -3   4      339.06      331.38      2.61 o 
  -2  -3   4       19.81       22.88      0.38 o 
  -1  -3   4      598.42      629.33      3.90 o 
   0  -3   4      277.73      290.76      1.93 o 
   1  -3   4        0.64        0.24      0.05 o 
   2  -3   4      360.42      373.27      2.03 o 
   3  -3   4        0.02        0.05      0.07 o 
   4  -3   4        3.60        4.11      0.26 o 
   5  -3   4        0.49        0.17      0.18 o 
   6  -3   4        0.04       -0.20      0.24 o 
  -6  -2   4        0.05        1.35      0.71 o 
  -5  -2   4        4.37        4.02      0.56 o 
  -4  -2   4       36.23       36.77      0.77 o 
  -3  -2   4       53.02       49.45      0.76 o 
  -2  -2   4      334.35      366.56      2.55 o 
  -1  -2   4      226.38      252.03      1.58 o 
   0  -2   4      169.74      153.74      0.95 o 
   1  -2   4      185.76      170.54      0.98 o 
   2  -2   4     1845.26     1966.27      9.84 o 
   3  -2   4       20.57       19.57      0.33 o 
   4  -2   4        1.24        2.31      0.21 o 
   5  -2   4        2.03        1.70      0.27 o 
   6  -2   4        2.64        1.95      0.51 o 
  -6  -1   4        1.97        2.47      0.39 o 
  -5  -1   4        3.04        2.90      0.33 o 
  -4  -1   4        2.82        2.90      0.26 o 
  -3  -1   4        7.92        6.78      0.28 o 
  -2  -1   4      777.99      841.10      4.84 o 
  -1  -1   4      618.69      636.95      3.46 o 
   0  -1   4      395.20      406.22      2.23 o 
   1  -1   4      659.33      654.84      3.56 o 
   2  -1   4      315.32      318.43      1.94 o 
   3  -1   4       16.58       12.77      0.32 o 
   4  -1   4        0.58        0.12      0.17 o 
   5  -1   4        4.43        3.04      0.34 o 
   6  -1   4        0.11       -0.16      0.43 o 
  -6   0   4        0.35        0.66      0.30 o 
  -5   0   4        7.78        8.52      0.51 o 
  -4   0   4        2.71        2.66      0.28 o 
  -3   0   4        0.47        0.71      0.13 o 
  -2   0   4     2639.73     2902.71     16.15 o 
  -1   0   4      192.24      187.03      1.30 o 
   0   0   4       42.20       38.44      0.53 o 
   1   0   4       45.38       47.54      0.39 o 
   2   0   4      297.42      304.21      1.96 o 
   3   0   4      132.62      134.29      1.21 o 
   4   0   4        0.61        0.42      0.22 o 
   5   0   4        6.66        7.17      0.49 o 
  -6   1   4        1.94        1.53      0.33 o 
  -5   1   4        0.02       -0.18      0.18 o 
  -4   1   4       40.92       39.84      0.71 o 
  -3   1   4        7.47        4.94      0.23 o 
  -2   1   4      433.73      448.58      2.87 o 
  -1   1   4       10.51       11.44      0.21 o 
   0   1   4      114.92      106.23      0.76 o 
   1   1   4       46.04       41.43      0.50 o 
   2   1   4       17.70       18.19      0.29 o 
   3   1   4        4.32        4.60      0.28 o 
   4   1   4        0.55        0.70      0.20 o 
   5   1   4        0.09        0.04      0.20 o 
  -6   2   4        3.06        2.85      0.39 o 
  -5   2   4        2.60        3.00      0.34 o 
  -4   2   4       40.04       38.75      0.71 o 
  -3   2   4        0.12        0.18      0.09 o 
  -2   2   4       97.52       96.00      0.92 o 
  -1   2   4      221.54      244.50      1.56 o 
   0   2   4      756.32      768.78      4.64 o 
   1   2   4      127.27      122.10      1.06 o 
   2   2   4        0.94        0.61      0.08 o 
   3   2   4       27.10       31.33      0.93 o 
   4   2   4       23.68       23.26      0.66 o 
   5   2   4        0.65        0.51      0.24 o 
  -6   3   4        0.90        0.51      0.30 o 
  -5   3   4        0.02       -0.14      0.22 o 
  -4   3   4       14.18       16.37      0.48 o 
  -3   3   4       15.79       15.96      0.35 o 
  -2   3   4        3.42        2.13      0.15 o 
  -1   3   4      467.57      520.54      3.09 o 
   0   3   4       46.08       47.45      0.51 o 
   1   3   4       37.20       39.87      0.45 o 
   2   3   4       38.98       38.83      0.54 o 
   3   3   4        4.91        3.39      0.29 o 
   4   3   4       25.13       23.62      0.70 o 
   5   3   4        0.11       -0.03      0.22 o 
  -6   4   4        1.19        1.07      0.34 o 
  -5   4   4        0.41        0.24      0.25 o 
  -4   4   4      175.80      186.29      1.83 o 
  -3   4   4        4.34        4.89      0.27 o 
  -2   4   4        0.30        0.56      0.11 o 
  -1   4   4      479.72      562.58      3.56 o 
   0   4   4      398.67      434.48      2.51 o 
   1   4   4        1.95        0.45      0.10 o 
   2   4   4        1.35        1.26      0.20 o 
   3   4   4       39.36       43.13      0.86 o 
   4   4   4        0.19        0.22      0.22 o 
   5   4   4        1.39        1.27      0.44 o 
  -6   5   4        1.87        1.25      0.42 o 
  -5   5   4        1.22        1.41      0.30 o 
  -4   5   4       24.30       25.36      0.68 o 
  -3   5   4        0.79        0.82      0.15 o 
  -2   5   4       15.65       11.01      0.23 o 
  -1   5   4        3.71        2.96      0.14 o 
   0   5   4        0.35        1.11      0.10 o 
   1   5   4       11.10       10.65      0.31 o 
   2   5   4       41.55       46.50      0.94 o 
   3   5   4       15.32       14.94      0.55 o 
   4   5   4        4.15        4.10      0.39 o 
   5   5   4        0.53        0.08      0.54 o 
  -6   6   4        0.47       -0.30      0.59 o 
  -5   6   4        0.36       -0.04      0.23 o 
  -4   6   4       70.24       72.58      1.19 o 
  -3   6   4       19.48       19.32      0.51 o 
  -2   6   4      211.74      216.91      1.92 o 
  -1   6   4        5.70        3.03      0.22 o 
   0   6   4        0.02       -0.02      0.09 o 
   1   6   4        7.06        6.72      0.30 o 
   2   6   4       23.79       24.55      0.62 o 
   3   6   4       32.09       30.18      0.75 o 
   4   6   4        2.09        1.83      0.34 o 
  -5   7   4       17.52       20.70      0.73 o 
  -4   7   4        0.60        0.41      0.22 o 
  -3   7   4       19.69       18.38      0.62 o 
  -2   7   4        0.11       -0.12      0.15 o 
  -1   7   4        8.94       10.33      0.47 o 
   0   7   4       99.84       98.73      1.03 o 
   1   7   4      208.23      205.85      1.72 o 
   2   7   4        2.29        2.77      0.31 o 
   3   7   4        0.02        0.17      0.19 o 
   4   7   4        1.11        1.61      0.31 o 
  -5   8   4        4.73        5.16      0.53 o 
  -4   8   4        4.54        2.78      0.34 o 
  -3   8   4        6.90        6.00      0.37 o 
  -2   8   4        5.43        5.22      0.37 o 
  -1   8   4      251.57      256.95      2.07 o 
   0   8   4       37.71       36.90      0.68 o 
   1   8   4       96.95      108.31      1.38 o 
   2   8   4        0.70        0.43      0.26 o 
   3   8   4        0.00        0.17      0.39 o 
   4   8   4        3.70        5.75      0.72 o 
  -5   9   4        2.29        1.58      0.37 o 
  -4   9   4        1.49        0.91      0.30 o 
  -3   9   4        6.92        5.14      0.44 o 
  -2   9   4       22.37       19.26      0.68 o 
  -1   9   4       12.25       11.91      0.46 o 
   0   9   4        3.16        3.57      0.34 o 
   1   9   4      103.49       98.59      1.81 o 
   2   9   4        0.94        1.39      0.38 o 
   3   9   4        0.02        0.08      0.75 o 
  -5  10   4        0.59        0.22      0.51 o 
  -4  10   4        0.40       -0.20      0.34 o 
  -3  10   4        5.98        5.07      0.42 o 
  -2  10   4        4.25        3.91      0.38 o 
  -1  10   4       39.14       40.57      0.89 o 
   0  10   4        2.55        3.58      0.36 o 
   1  10   4        5.74        6.82      0.63 o 
   2  10   4        0.10        0.28      0.34 o 
   3  10   4        0.42        1.38      0.57 o 
  -4  11   4        0.74        0.86      0.32 o 
  -3  11   4        0.05        0.21      0.28 o 
  -2  11   4        1.54        1.84      0.45 o 
  -1  11   4       50.23       55.58      1.17 o 
   0  11   4        1.21        0.95      0.30 o 
   1  11   4        1.41        2.36      0.46 o 
   2  11   4        0.77        0.99      0.41 o 
  -4  12   4        3.91        3.52      1.56 o 
  -3  12   4        0.96        0.59      0.30 o 
  -2  12   4        1.74        1.20      0.32 o 
  -1  12   4        8.56       10.21      0.68 o 
   0  12   4        0.01        0.06      0.31 o 
   1  12   4        0.07        0.31      0.44 o 
  -3  13   4        0.02        0.22      0.39 o 
  -2  13   4        0.41       -0.03      0.30 o 
  -1  13   4        7.06        8.93      0.78 o 
   0  13   4        0.50        0.89      0.49 o 
   0 -14   5        1.36        0.89      0.31 o 
   1 -14   5        0.05        0.04      0.30 o 
   2 -14   5        0.50       -0.03      0.42 o 
  -1 -13   5        3.25        4.72      0.61 o 
   0 -13   5        0.78        0.56      0.30 o 
   1 -13   5        2.52        3.95      0.47 o 
   2 -13   5        2.43        2.40      0.36 o 
   3 -13   5        2.25        0.98      0.34 o 
  -2 -12   5        1.76        2.49      0.54 o 
  -1 -12   5        0.46        0.29      0.30 o 
   0 -12   5        9.89        8.59      0.55 o 
   1 -12   5        0.71        0.25      0.24 o 
   2 -12   5        1.42        1.69      0.31 o 
   3 -12   5        1.88        1.68      0.35 o 
   4 -12   5        0.23       -0.29      0.29 o 
  -3 -11   5        1.72        1.52      0.48 o 
  -2 -11   5        8.25       11.09      0.78 o 
  -1 -11   5       11.09        7.91      0.65 o 
   0 -11   5        0.16       -0.01      0.20 o 
   1 -11   5        1.86        2.03      0.31 o 
   2 -11   5        0.26       -0.03      0.20 o 
   3 -11   5       36.09       36.92      0.98 o 
   4 -11   5        0.51        0.13      0.27 o 
  -3 -10   5        0.20        0.18      0.37 o 
  -2 -10   5        0.01        0.19      0.27 o 
  -1 -10   5       32.22       31.61      0.87 o 
   0 -10   5        0.03       -0.12      0.19 o 
   1 -10   5        1.34        1.04      0.24 o 
   2 -10   5       11.46       13.33      0.58 o 
   3 -10   5       14.00       19.07      0.59 o 
   4 -10   5        0.01        0.22      0.23 o 
   5 -10   5        0.01       -0.25      0.25 o 
  -4  -9   5        0.02        0.15      0.35 o 
  -3  -9   5        0.60        0.64      0.38 o 
  -2  -9   5        5.47        4.87      0.51 o 
  -1  -9   5      323.41      314.38      2.72 o 
   0  -9   5       15.69       12.13      0.51 o 
   1  -9   5        8.02        6.61      0.47 o 
   2  -9   5        8.90        8.42      0.47 o 
   3  -9   5       41.35       53.79      0.84 o 
   4  -9   5        6.66        6.67      0.37 o 
   5  -9   5        0.04       -0.05      0.28 o 
  -4  -8   5        0.14        0.42      0.36 o 
  -3  -8   5        0.50        0.95      0.38 o 
  -2  -8   5       55.83       53.58      0.96 o 
  -1  -8   5      108.17      101.33      1.23 o 
   0  -8   5       21.46       21.91      0.65 o 
   1  -8   5        0.01        0.07      0.12 o 
   2  -8   5       23.63       23.36      0.46 o 
   3  -8   5       69.84       78.81      0.83 o 
   4  -8   5       10.75        9.29      0.39 o 
   5  -8   5        0.52       -0.13      0.25 o 
  -4  -7   5        5.74        6.33      0.61 o 
  -3  -7   5        2.42        1.95      0.40 o 
  -2  -7   5      149.42      152.70      1.55 o 
  -1  -7   5       67.69       55.47      0.77 o 
   0  -7   5        8.26        6.94      0.28 o 
   1  -7   5        1.34        1.57      0.14 o 
   2  -7   5        0.96        1.21      0.12 o 
   3  -7   5       40.01       37.64      0.46 o 
   4  -7   5        3.70        3.52      0.19 o 
   5  -7   5        0.00       -0.09      0.18 o 
  -5  -6   5        1.11        1.38      0.80 o 
  -4  -6   5       13.88       13.81      0.61 o 
  -3  -6   5      146.81      142.88      1.68 o 
  -2  -6   5      110.54      117.10      1.15 o 
  -1  -6   5        6.26        5.32      0.29 o 
   0  -6   5        0.03        0.08      0.07 o 
   1  -6   5      198.37      222.79      1.57 o 
   2  -6   5        7.85        8.63      0.22 o 
   3  -6   5       62.20       58.62      0.54 o 
   4  -6   5       16.34       16.32      0.31 o 
   5  -6   5        0.54        0.38      0.20 o 
  -5  -5   5        1.95        1.59      0.35 o 
  -4  -5   5        0.62        0.30      0.27 o 
  -3  -5   5        0.06       -0.02      0.21 o 
  -2  -5   5      431.03      427.59      2.96 o 
  -1  -5   5      274.58      256.04      1.87 o 
   0  -5   5       95.13      108.80      1.03 o 
   1  -5   5       49.07       50.65      0.61 o 
   2  -5   5        7.22        7.51      0.21 o 
   3  -5   5       86.45       84.05      0.65 o 
   4  -5   5        0.69        0.46      0.11 o 
   5  -5   5        0.19       -0.13      0.18 o 
  -5  -4   5        2.06        3.19      0.48 o 
  -4  -4   5        7.94        8.67      0.49 o 
  -3  -4   5      143.85      143.82      1.57 o 
  -2  -4   5       24.21       24.62      0.43 o 
  -1  -4   5       81.83       78.47      0.76 o 
   0  -4   5      132.45      123.38      1.03 o 
   1  -4   5      345.05      344.10      2.04 o 
   2  -4   5      155.03      146.24      0.99 o 
   3  -4   5        2.12        2.16      0.14 o 
   4  -4   5       10.43       11.95      0.38 o 
   5  -4   5        0.06        0.35      0.18 o 
   6  -4   5        0.07        0.10      0.34 o 
  -5  -3   5        3.78        3.90      0.38 o 
  -4  -3   5       15.78       15.02      0.55 o 
  -3  -3   5       12.52       11.93      0.41 o 
  -2  -3   5        2.80        3.34      0.33 o 
  -1  -3   5      564.99      599.85      3.52 o 
   0  -3   5       84.42       85.01      0.89 o 
   1  -3   5       21.54       18.82      0.25 o 
   2  -3   5       61.13       67.19      0.57 o 
   3  -3   5       12.56       11.13      0.24 o 
   4  -3   5        9.77       11.05      0.42 o 
   5  -3   5        0.00        0.05      0.18 o 
   6  -3   5        0.12       -0.09      0.39 o 
  -5  -2   5        0.03        0.06      0.21 o 
  -4  -2   5        1.27        1.23      0.21 o 
  -3  -2   5       26.28       27.28      0.50 o 
  -2  -2   5        7.89        8.97      0.21 o 
  -1  -2   5      264.73      294.07      1.75 o 
   0  -2   5       76.93       73.64      0.60 o 
   1  -2   5      250.32      258.40      1.55 o 
   2  -2   5      723.56      718.66      3.82 o 
   3  -2   5       11.76       13.60      0.35 o 
   4  -2   5        2.36        2.68      0.24 o 
   5  -2   5        0.24        0.11      0.20 o 
  -6  -1   5        2.63        3.03      0.50 o 
  -5  -1   5        1.36        0.92      0.34 o 
  -4  -1   5        0.67        1.06      0.26 o 
  -3  -1   5      113.91      117.10      1.25 o 
  -2  -1   5       11.45       11.09      0.24 o 
  -1  -1   5      626.68      656.78      4.04 o 
   0  -1   5     1433.04     1444.56      8.49 o 
   1  -1   5        0.10        0.07      0.05 o 
   2  -1   5      539.96      574.09      3.25 o 
   3  -1   5       18.70       14.95      0.32 o 
   4  -1   5        0.54        0.34      0.16 o 
   5  -1   5        1.51        1.92      0.30 o 
  -6   0   5        4.30        3.77      0.45 o 
  -5   0   5       14.88       16.20      0.63 o 
  -4   0   5        4.32        4.24      0.29 o 
  -3   0   5        5.88        5.07      0.24 o 
  -2   0   5       69.19       63.60      0.69 o 
  -1   0   5      581.54      631.11      3.88 o 
   0   0   5      506.59      501.95      2.76 o 
   1   0   5       46.56       44.63      0.39 o 
   2   0   5      653.56      657.01      3.67 o 
   3   0   5       35.17       40.56      0.79 o 
   4   0   5        0.09        0.14      0.16 o 
   5   0   5        2.18        1.82      0.30 o 
  -6   1   5        0.00       -0.25      0.25 o 
  -5   1   5        0.66        0.47      0.22 o 
  -4   1   5        3.79        3.90      0.29 o 
  -3   1   5        3.17        4.47      0.22 o 
  -2   1   5      125.31      116.89      1.03 o 
  -1   1   5       60.06       64.37      0.56 o 
   0   1   5        7.17        5.54      0.22 o 
   1   1   5      145.74      136.65      1.16 o 
   2   1   5       66.39       63.28      0.70 o 
   3   1   5        3.10        4.13      0.31 o 
   4   1   5        2.39        2.50      0.28 o 
   5   1   5        0.34        0.32      0.24 o 
  -6   2   5        0.08       -0.25      0.26 o 
  -5   2   5        8.04        9.39      0.55 o 
  -4   2   5       24.32       24.72      0.62 o 
  -3   2   5        0.33        0.14      0.13 o 
  -2   2   5      149.94      143.99      1.28 o 
  -1   2   5      182.20      179.42      1.24 o 
   0   2   5       12.78       13.83      0.26 o 
   1   2   5      115.44      126.03      1.21 o 
   2   2   5       10.29        7.33      0.38 o 
   3   2   5        4.37        5.17      0.31 o 
   4   2   5        9.61       10.46      0.67 o 
   5   2   5        0.58        0.37      0.28 o 
  -6   3   5        2.85        3.12      0.47 o 
  -5   3   5        2.37        1.90      0.31 o 
  -4   3   5       34.45       35.43      0.70 o 
  -3   3   5      249.31      246.53      2.04 o 
  -2   3   5        2.91        2.18      0.16 o 
  -1   3   5     1293.08     1345.18      7.55 o 
   0   3   5     1048.26     1121.97      6.74 o 
   1   3   5        0.88        0.63      0.11 o 
   2   3   5        2.07        1.79      0.16 o 
   3   3   5       29.17       29.90      0.68 o 
   4   3   5        3.86        4.55      0.40 o 
   5   3   5        1.17        1.36      0.30 o 
  -6   4   5        0.01       -0.13      0.31 o 
  -5   4   5        1.69        0.95      0.33 o 
  -4   4   5       57.51       63.21      1.03 o 
  -3   4   5       15.27       14.98      0.38 o 
  -2   4   5        0.27        0.35      0.11 o 
  -1   4   5       33.49       40.42      0.50 o 
   0   4   5       23.09       21.46      0.36 o 
   1   4   5       27.09       26.28      0.51 o 
   2   4   5        2.62        1.57      0.20 o 
   3   4   5        3.35        2.54      0.29 o 
   4   4   5        1.20        0.76      0.23 o 
   5   4   5        0.92        0.92      0.37 o 
  -6   5   5        0.09        0.05      0.49 o 
  -5   5   5        8.91        7.14      0.53 o 
  -4   5   5      154.18      163.80      2.02 o 
  -3   5   5        9.40        7.32      0.36 o 
  -2   5   5        2.98        2.47      0.18 o 
  -1   5   5       77.48       84.08      0.86 o 
   0   5   5      320.54      349.39      2.15 o 
   1   5   5       35.70       34.05      0.49 o 
   2   5   5        1.34        1.51      0.28 o 
   3   5   5        3.94        4.00      0.37 o 
   4   5   5        1.54        1.21      0.28 o 
  -5   6   5        8.00        6.94      0.48 o 
  -4   6   5       57.73       64.00      1.12 o 
  -3   6   5        2.24        1.99      0.25 o 
  -2   6   5        4.84        8.73      0.44 o 
  -1   6   5       42.91       43.97      0.74 o 
   0   6   5       96.63       94.82      0.83 o 
   1   6   5        3.02        2.63      0.25 o 
   2   6   5       13.10       14.83      0.86 o 
   3   6   5        7.13        5.31      0.40 o 
   4   6   5        0.68        0.72      0.27 o 
  -5   7   5       10.00        8.29      0.55 o 
  -4   7   5       10.51        8.89      0.52 o 
  -3   7   5        2.78        2.80      0.27 o 
  -2   7   5       10.27        6.85      0.50 o 
  -1   7   5        1.70        1.62      0.19 o 
   0   7   5       69.60       68.45      0.85 o 
   1   7   5       25.50       25.75      0.57 o 
   2   7   5       29.28       32.30      0.77 o 
   3   7   5        1.08        0.81      0.31 o 
   4   7   5        0.22        0.11      0.28 o 
  -5   8   5        8.75        9.93      0.73 o 
  -4   8   5        1.88        1.17      0.45 o 
  -3   8   5        2.45        2.10      0.26 o 
  -2   8   5       61.46       51.49      0.93 o 
  -1   8   5        5.94        6.10      0.32 o 
   0   8   5      161.39      161.10      1.50 o 
   1   8   5       51.36       52.95      1.07 o 
   2   8   5       35.83       34.47      1.09 o 
   3   8   5        0.26        0.50      0.28 o 
  -5   9   5        1.11        1.46      0.37 o 
  -4   9   5        8.36        7.97      0.56 o 
  -3   9   5        4.15        3.45      0.37 o 
  -2   9   5        6.64        4.16      0.35 o 
  -1   9   5       45.24       47.27      0.92 o 
   0   9   5        0.84        0.91      0.26 o 
   1   9   5        3.10        2.96      0.49 o 
   2   9   5        2.13        1.44      0.53 o 
   3   9   5        0.33        0.44      0.34 o 
  -4  10   5        2.13        1.27      0.38 o 
  -3  10   5        0.01       -0.21      0.25 o 
  -2  10   5        4.90        3.17      0.35 o 
  -1  10   5        0.56        0.98      0.25 o 
   0  10   5        2.28        2.37      0.37 o 
   1  10   5        2.37        2.03      0.43 o 
   2  10   5        0.27        0.19      0.35 o 
  -4  11   5        0.00        0.12      0.26 o 
  -3  11   5        0.13        0.29      0.24 o 
  -2  11   5        4.46        4.50      0.42 o 
  -1  11   5       26.23       25.90      0.79 o 
   0  11   5        0.30        0.71      0.30 o 
   1  11   5        0.05       -0.01      0.37 o 
   2  11   5        0.67        1.34      0.43 o 
  -3  12   5        0.29       -0.28      0.38 o 
  -2  12   5        0.00       -0.22      0.22 o 
  -1  12   5        2.27        2.96      0.52 o 
   0  12   5       12.76       14.79      1.74 o 
   1  12   5        0.10        0.47      0.41 o 
  -2  13   5        0.09       -0.31      0.34 o 
  -1  13   5        0.04        0.70      0.74 o 
   0 -14   6        0.04       -0.27      0.27 o 
   1 -14   6        0.40       -0.27      0.27 o 
   2 -14   6        1.97        1.98      0.42 o 
  -1 -13   6        0.00        0.39      0.34 o 
   0 -13   6        0.02        0.14      0.27 o 
   1 -13   6        0.46        0.61      0.29 o 
   2 -13   6        1.20        0.64      0.29 o 
   3 -13   6        2.95        1.73      0.47 o 
  -2 -12   6        1.68        2.30      0.91 o 
  -1 -12   6        0.06       -0.26      0.27 o 
   0 -12   6        0.01       -0.04      0.24 o 
   1 -12   6        0.56        0.49      0.26 o 
   2 -12   6        0.56        0.22      0.26 o 
   3 -12   6        5.27        4.43      0.50 o 
   4 -12   6        0.02       -0.05      0.30 o 
  -3 -11   6        0.01       -0.11      0.40 o 
  -2 -11   6        6.08        5.74      0.54 o 
  -1 -11   6        7.78        7.55      0.56 o 
   0 -11   6        0.00        0.12      0.23 o 
   1 -11   6        3.48        3.18      0.35 o 
   2 -11   6        1.45        1.05      0.28 o 
   3 -11   6       11.32       12.77      0.65 o 
   4 -11   6        0.16        0.11      0.27 o 
  -3 -10   6        0.01       -0.12      0.36 o 
  -2 -10   6        0.71        0.95      0.42 o 
  -1 -10   6       21.44       23.65      0.71 o 
   0 -10   6       20.64       18.33      0.58 o 
   1 -10   6        0.99        0.48      0.21 o 
   2 -10   6        0.13        0.01      0.20 o 
   3 -10   6       20.09       27.64      0.71 o 
   4 -10   6       12.03       12.70      0.69 o 
   5 -10   6        0.03       -0.17      0.45 o 
  -4  -9   6        0.09        0.59      0.39 o 
  -3  -9   6        4.16        3.99      0.51 o 
  -2  -9   6       11.07       12.04      0.90 o 
  -1  -9   6       38.67       39.61      0.85 o 
   0  -9   6        0.24        0.02      0.17 o 
   1  -9   6        1.01        1.25      0.20 o 
   2  -9   6        0.32       -0.15      0.15 o 
   3  -9   6        0.31        0.37      0.20 o 
   4  -9   6        2.55        2.47      0.28 o 
   5  -9   6        0.19       -0.30      0.31 o 
  -4  -8   6        2.25        3.27      0.62 o 
  -3  -8   6       14.87       14.01      1.02 o 
  -2  -8   6        1.75        1.23      0.26 o 
  -1  -8   6       65.73       68.27      1.08 o 
   0  -8   6        0.15       -0.04      0.14 o 
   1  -8   6        1.00        0.89      0.19 o 
   2  -8   6        8.71        8.94      0.39 o 
   3  -8   6        0.00        0.00      0.14 o 
   4  -8   6       24.98       24.04      0.48 o 
   5  -8   6        0.00       -0.23      0.29 o 
  -4  -7   6       12.57       14.44      0.87 o 
  -3  -7   6        3.02        3.22      0.45 o 
  -2  -7   6      405.79      411.31      3.55 o 
  -1  -7   6        0.95        1.19      0.24 o 
   0  -7   6        9.98        8.99      0.39 o 
   1  -7   6      228.97      246.79      2.10 o 
   2  -7   6        0.69        0.21      0.09 o 
   3  -7   6       60.87       69.21      0.66 o 
   4  -7   6        0.49        0.26      0.11 o 
   5  -7   6        1.98        1.01      0.25 o 
  -5  -6   6        4.05        5.78      0.86 o 
  -4  -6   6        4.59        4.78      0.45 o 
  -3  -6   6        2.48        1.89      0.38 o 
  -2  -6   6        2.42        2.02      0.21 o 
  -1  -6   6        0.32        0.50      0.14 o 
   0  -6   6       35.16       33.27      0.51 o 
   1  -6   6        0.00        0.03      0.08 o 
   2  -6   6        1.66        1.92      0.14 o 
   3  -6   6        1.95        0.60      0.10 o 
   4  -6   6        0.51        0.14      0.10 o 
   5  -6   6        0.92        0.69      0.20 o 
  -5  -5   6        7.90        7.11      0.66 o 
  -4  -5   6        0.46       -0.17      0.19 o 
  -3  -5   6       92.73       88.25      1.22 o 
  -2  -5   6      527.62      501.99      3.41 o 
  -1  -5   6        3.94        4.88      0.28 o 
   0  -5   6       42.34       42.29      0.63 o 
   1  -5   6       35.56       43.20      0.46 o 
   2  -5   6        4.29        2.70      0.14 o 
   3  -5   6       44.48       46.48      0.49 o 
   4  -5   6        0.03       -0.02      0.09 o 
   5  -5   6        1.83        1.88      0.26 o 
  -5  -4   6        1.00        1.00      0.36 o 
  -4  -4   6        1.58        0.98      0.21 o 
  -3  -4   6      174.81      164.62      1.62 o 
  -2  -4   6        2.72        2.99      0.20 o 
  -1  -4   6        7.74        7.91      0.19 o 
   0  -4   6      255.01      276.59      2.10 o 
   1  -4   6       39.62       43.17      0.46 o 
   2  -4   6       26.40       24.32      0.34 o 
   3  -4   6       45.74       47.96      0.66 o 
   4  -4   6        3.23        2.51      0.22 o 
   5  -4   6        0.70        0.36      0.21 o 
  -5  -3   6       21.53       24.59      0.83 o 
  -4  -3   6        4.25        4.37      0.33 o 
  -3  -3   6       52.13       49.41      0.71 o 
  -2  -3   6       29.96       29.08      0.39 o 
  -1  -3   6      528.85      583.03      3.48 o 
   0  -3   6      217.35      221.36      1.61 o 
   1  -3   6        6.25        5.02      0.17 o 
   2  -3   6       37.32       48.36      0.50 o 
   3  -3   6       36.71       32.81      0.45 o 
   4  -3   6        4.34        3.46      0.28 o 
   5  -3   6        0.06        0.00      0.19 o 
  -5  -2   6        0.97        0.94      0.26 o 
  -4  -2   6        8.36        9.95      0.50 o 
  -3  -2   6        1.59        2.46      0.21 o 
  -2  -2   6       20.58       24.03      0.37 o 
  -1  -2   6     1297.58     1379.16      7.73 o 
   0  -2   6       14.74       11.88      0.21 o 
   1  -2   6        3.47        2.66      0.11 o 
   2  -2   6       32.25       30.86      0.40 o 
   3  -2   6       73.19       74.47      0.71 o 
   4  -2   6       11.32       11.16      0.44 o 
   5  -2   6        0.30        0.50      0.22 o 
  -6  -1   6        1.76        0.93      0.59 o 
  -5  -1   6        5.66        5.00      0.43 o 
  -4  -1   6        0.00       -0.14      0.14 o 
  -3  -1   6      191.69      194.56      1.63 o 
  -2  -1   6       85.83       86.72      0.78 o 
  -1  -1   6     1522.88     1646.09      9.73 o 
   0  -1   6        1.89        1.25      0.13 o 
   1  -1   6       16.18       16.39      0.26 o 
   2  -1   6       25.76       22.34      0.35 o 
   3  -1   6       53.17       45.82      0.72 o 
   4  -1   6        0.06        0.11      0.15 o 
   5  -1   6        0.67        0.55      0.23 o 
  -6   0   6        3.13        3.89      0.54 o 
  -5   0   6       12.95       10.26      0.65 o 
  -4   0   6        1.34        1.20      0.20 o 
  -3   0   6       48.54       43.67      0.62 o 
  -2   0   6       16.32       20.80      0.35 o 
  -1   0   6      431.23      458.64      2.95 o 
   0   0   6      114.28      136.37      0.91 o 
   1   0   6       61.82       56.44      0.53 o 
   2   0   6        0.47        0.32      0.11 o 
   3   0   6       15.19       13.99      0.42 o 
   4   0   6        1.44        1.23      0.29 o 
   5   0   6        7.49        7.60      0.51 o 
  -6   1   6        0.12        0.02      0.30 o 
  -5   1   6        1.59        1.13      0.28 o 
  -4   1   6        7.96        6.59      0.37 o 
  -3   1   6        3.31        3.38      0.26 o 
  -2   1   6        2.20        3.48      0.17 o 
  -1   1   6      466.57      486.98      2.76 o 
   0   1   6      322.60      335.73      2.10 o 
   1   1   6        0.45        0.13      0.10 o 
   2   1   6        6.94        8.06      0.33 o 
   3   1   6        0.02        0.19      0.15 o 
   4   1   6        2.20        2.80      0.34 o 
   5   1   6        1.83        1.63      0.29 o 
  -6   2   6        0.01       -0.26      0.26 o 
  -5   2   6        9.46        9.06      0.55 o 
  -4   2   6        2.51        2.35      0.26 o 
  -3   2   6      109.71      101.91      1.42 o 
  -2   2   6       18.75       15.37      0.28 o 
  -1   2   6        9.09        7.04      0.24 o 
   0   2   6      414.71      477.89      3.07 o 
   1   2   6      161.57      172.75      1.48 o 
   2   2   6        1.18        1.19      0.16 o 
   3   2   6        3.29        3.21      0.27 o 
   4   2   6        4.23        4.39      0.42 o 
   5   2   6        2.59        2.55      0.40 o 
  -6   3   6        0.56       -0.02      0.37 o 
  -5   3   6        3.99        4.29      0.44 o 
  -4   3   6       16.10       15.74      0.53 o 
  -3   3   6       57.32       60.34      0.90 o 
  -2   3   6        0.48        0.11      0.11 o 
  -1   3   6        1.97        6.20      0.20 o 
   0   3   6        4.23        4.88      0.21 o 
   1   3   6       24.03       19.00      0.39 o 
   2   3   6        2.52        2.58      0.24 o 
   3   3   6        7.07        6.75      0.38 o 
   4   3   6       11.73       11.25      0.64 o 
   5   3   6        1.72        1.80      0.37 o 
  -6   4   6        0.13       -0.32      0.93 o 
  -5   4   6        0.20        0.18      0.22 o 
  -4   4   6       23.98       23.37      0.65 o 
  -3   4   6      494.58      501.98      3.72 o 
  -2   4   6       38.22       33.71      0.53 o 
  -1   4   6      129.13      139.23      1.18 o 
   0   4   6      104.65      110.52      1.01 o 
   1   4   6        9.63        7.01      0.30 o 
   2   4   6        0.62        0.46      0.20 o 
   3   4   6        4.19        4.95      0.57 o 
   4   4   6       11.02       10.40      0.63 o 
   5   4   6        0.02        0.04      0.54 o 
  -5   5   6        1.27        1.10      0.27 o 
  -4   5   6       48.90       51.80      1.23 o 
  -3   5   6        2.70        1.90      0.24 o 
  -2   5   6       36.92       38.99      0.61 o 
  -1   5   6       23.11       21.30      0.39 o 
   0   5   6        1.85        3.26      0.17 o 
   1   5   6      205.55      196.19      1.64 o 
   2   5   6        7.03        7.01      0.38 o 
   3   5   6        0.61        0.88      0.24 o 
   4   5   6        0.52        0.61      0.28 o 
  -5   6   6       24.59       26.94      0.81 o 
  -4   6   6        0.57        0.33      0.21 o 
  -3   6   6      165.62      165.79      1.71 o 
  -2   6   6       22.37       20.76      0.57 o 
  -1   6   6        4.63        5.09      0.35 o 
   0   6   6      180.20      177.81      1.31 o 
   1   6   6       11.46       11.42      0.39 o 
   2   6   6       77.73       87.56      1.49 o 
   3   6   6        0.11       -0.08      0.21 o 
   4   6   6        0.01        0.26      0.30 o 
  -5   7   6        3.19        3.63      0.40 o 
  -4   7   6        8.79        8.38      0.51 o 
  -3   7   6        0.10       -0.15      0.15 o 
  -2   7   6        8.30        6.29      0.50 o 
  -1   7   6       33.14       24.53      0.51 o 
   0   7   6       10.82       11.71      0.38 o 
   1   7   6       11.51       12.47      0.48 o 
   2   7   6       63.47       63.18      1.09 o 
   3   7   6        0.46        0.57      0.24 o 
   4   7   6        0.16        0.45      0.30 o 
  -5   8   6       33.93       35.93      0.99 o 
  -4   8   6       11.63       13.23      0.82 o 
  -3   8   6        0.35        0.03      0.18 o 
  -2   8   6       22.88       19.10      0.61 o 
  -1   8   6        1.05        0.61      0.18 o 
   0   8   6      164.77      162.98      2.07 o 
   1   8   6        2.04        2.89      0.37 o 
   2   8   6       26.94       28.66      0.89 o 
   3   8   6        0.78        1.27      0.49 o 
  -5   9   6        8.38       11.75      1.62 o 
  -4   9   6        1.21        1.00      0.39 o 
  -3   9   6        0.51        0.30      0.22 o 
  -2   9   6        0.23        0.81      0.22 o 
  -1   9   6        0.00       -0.14      0.19 o 
   0   9   6       11.65       11.37      0.67 o 
   1   9   6        1.47        1.06      0.40 o 
   2   9   6        1.28        0.41      0.51 o 
   3   9   6        0.15        0.75      0.37 o 
  -4  10   6        0.13       -0.24      0.36 o 
  -3  10   6        2.66        2.66      0.38 o 
  -2  10   6       20.23       17.98      0.66 o 
  -1  10   6        0.19        0.17      0.21 o 
   0  10   6        0.81        1.08      0.32 o 
   1  10   6        0.01       -0.01      0.34 o 
   2  10   6        2.29        2.58      0.51 o 
  -4  11   6       13.39       15.00      1.34 o 
  -3  11   6        4.08        4.29      0.42 o 
  -2  11   6        0.13        0.14      0.23 o 
  -1  11   6        0.74        0.60      0.35 o 
   0  11   6       12.19       15.29      1.14 o 
   1  11   6        0.14        0.72      0.40 o 
  -3  12   6        0.71        0.41      0.34 o 
  -2  12   6        1.35        1.07      0.32 o 
  -1  12   6        1.38        1.82      0.56 o 
   0  12   6        1.06        1.06      0.76 o 
   0 -14   7        0.05       -0.20      0.37 o 
   1 -14   7        2.30        1.27      0.53 o 
   2 -14   7        0.20       -0.00      1.16 o 
  -1 -13   7        5.49        7.15      0.69 o 
   0 -13   7        2.11        0.73      0.33 o 
   1 -13   7        0.13       -0.05      0.30 o 
   2 -13   7        0.04       -0.11      0.26 o 
   3 -13   7        0.45        0.19      0.37 o 
  -2 -12   7        8.77        9.96      0.99 o 
  -1 -12   7        6.78        8.42      0.63 o 
   0 -12   7        0.03       -0.18      0.25 o 
   1 -12   7        1.05        1.23      0.30 o 
   2 -12   7        0.00       -0.22      0.22 o 
   3 -12   7        0.53        0.39      0.28 o 
   4 -12   7        0.39        0.46      0.33 o 
  -3 -11   7        0.01        0.42      0.74 o 
  -2 -11   7        1.12        1.04      0.43 o 
  -1 -11   7       10.62       11.93      0.64 o 
   0 -11   7      153.08      154.59      1.99 o 
   1 -11   7        3.60        4.04      0.54 o 
   2 -11   7        0.80        0.22      0.23 o 
   3 -11   7        0.80       -0.26      0.27 o 
   4 -11   7       13.05       13.50      0.71 o 
  -3 -10   7        4.39        5.13      0.62 o 
  -2 -10   7       12.12       10.38      0.65 o 
  -1 -10   7       44.82       42.04      0.94 o 
   0 -10   7        7.29        6.19      0.40 o 
   1 -10   7        5.85        5.47      0.47 o 
   2 -10   7        2.65        2.98      0.33 o 
   3 -10   7        3.14        2.77      0.35 o 
   4 -10   7       11.65       13.38      0.64 o 
  -4  -9   7        1.54        2.64      0.51 o 
  -3  -9   7        6.96        8.89      0.76 o 
  -2  -9   7        4.53        3.69      0.37 o 
  -1  -9   7        5.96        5.59      0.42 o 
   0  -9   7      175.40      172.64      1.99 o 
   1  -9   7        1.25        1.81      0.23 o 
   2  -9   7        0.01       -0.01      0.19 o 
   3  -9   7        3.21        4.40      0.38 o 
   4  -9   7        2.27        4.14      0.31 o 
  -4  -8   7        6.59        6.72      0.66 o 
  -3  -8   7       12.50       14.28      1.17 o 
  -2  -8   7        2.13        1.72      0.28 o 
  -1  -8   7      165.31      168.20      1.88 o 
   0  -8   7        2.08        1.07      0.21 o 
   1  -8   7        6.72        6.87      0.45 o 
   2  -8   7       13.45       15.69      0.65 o 
   3  -8   7        0.09        0.35      0.15 o 
   4  -8   7       17.08       17.15      0.45 o 
  -4  -7   7        6.64        7.32      0.64 o 
  -3  -7   7       12.83       12.89      0.86 o 
  -2  -7   7        0.10        0.21      0.22 o 
  -1  -7   7      116.70      116.13      1.62 o 
   0  -7   7        9.83        8.01      0.39 o 
   1  -7   7        1.22        1.60      0.21 o 
   2  -7   7        0.08        0.19      0.12 o 
   3  -7   7        6.59        6.72      0.25 o 
   4  -7   7        3.58        2.34      0.17 o 
   5  -7   7        0.34        0.29      0.23 o 
  -5  -6   7        0.01        1.06      0.48 o 
  -4  -6   7        6.54        8.37      0.85 o 
  -3  -6   7       34.59       37.37      0.92 o 
  -2  -6   7      240.71      238.21      2.13 o 
  -1  -6   7       74.79       79.09      0.98 o 
   0  -6   7       91.21       93.23      1.02 o 
   1  -6   7        9.54        6.77      0.34 o 
   2  -6   7       61.23       62.47      0.64 o 
   3  -6   7       15.49       13.11      0.29 o 
   4  -6   7        1.52        1.21      0.15 o 
   5  -6   7        3.55        4.41      0.39 o 
  -5  -5   7       26.07       30.87      1.55 o 
  -4  -5   7        0.02       -0.20      0.23 o 
  -3  -5   7        6.02        7.10      0.43 o 
  -2  -5   7      126.61      128.27      1.34 o 
  -1  -5   7        8.34        7.58      0.36 o 
   0  -5   7      506.25      513.44      3.65 o 
   1  -5   7       73.06       86.37      0.70 o 
   2  -5   7        3.01        3.83      0.19 o 
   3  -5   7        0.16        0.14      0.10 o 
   4  -5   7        0.36        0.29      0.14 o 
   5  -5   7        0.28        0.39      0.21 o 
  -5  -4   7        0.02        0.36      0.36 o 
  -4  -4   7        1.44        1.31      0.23 o 
  -3  -4   7        0.00       -0.04      0.13 o 
  -2  -4   7      573.76      559.69      3.30 o 
  -1  -4   7        4.38        2.77      0.19 o 
   0  -4   7       23.42       19.86      0.38 o 
   1  -4   7        0.05        0.07      0.07 o 
   2  -4   7       37.86       36.09      0.46 o 
   3  -4   7       45.32       46.11      0.52 o 
   4  -4   7        2.36        1.63      0.19 o 
   5  -4   7        0.06       -0.03      0.20 o 
  -5  -3   7       18.06       21.50      1.01 o 
  -4  -3   7        0.22        0.09      0.18 o 
  -3  -3   7       33.60       30.03      0.56 o 
  -2  -3   7        0.08        0.08      0.09 o 
  -1  -3   7        0.60        0.36      0.12 o 
   0  -3   7        1.64        1.58      0.11 o 
   1  -3   7      168.08      172.17      1.26 o 
   2  -3   7        1.26        1.12      0.11 o 
   3  -3   7       23.56       26.92      0.67 o 
   4  -3   7        1.41        0.88      0.19 o 
   5  -3   7        0.00       -0.16      0.20 o 
  -5  -2   7        1.62        1.10      0.28 o 
  -4  -2   7       32.20       27.92      0.71 o 
  -3  -2   7        1.24        1.55      0.19 o 
  -2  -2   7       51.19       57.50      0.63 o 
  -1  -2   7       34.73       30.30      0.41 o 
   0  -2   7      149.43      158.24      1.25 o 
   1  -2   7      153.39      156.17      1.21 o 
   2  -2   7       22.38       24.68      0.42 o 
   3  -2   7      233.82      229.57      1.78 o 
   4  -2   7       11.53       12.22      0.49 o 
   5  -2   7        0.00       -0.07      0.22 o 
  -5  -1   7        0.42        0.12      0.22 o 
  -4  -1   7        1.72        1.54      0.22 o 
  -3  -1   7       20.19       15.91      0.40 o 
  -2  -1   7       83.32       92.42      0.90 o 
  -1  -1   7       84.51       70.35      0.85 o 
   0  -1   7      307.07      299.99      2.22 o 
   1  -1   7      231.73      243.22      1.63 o 
   2  -1   7       54.89       54.25      0.60 o 
   3  -1   7       19.78       22.02      0.54 o 
   4  -1   7        2.82        2.88      0.28 o 
   5  -1   7        0.91        0.52      0.28 o 
  -5   0   7        0.11       -0.23      0.23 o 
  -4   0   7       41.98       35.56      0.72 o 
  -3   0   7       17.91       15.05      0.44 o 
  -2   0   7       42.96       35.61      0.50 o 
  -1   0   7      455.54      478.87      3.11 o 
   0   0   7      107.14      109.94      0.96 o 
   1   0   7       73.83       81.49      0.71 o 
   2   0   7        2.34        2.95      0.21 o 
   3   0   7       43.34       43.76      0.74 o 
   4   0   7        0.56        0.68      0.21 o 
   5   0   7        2.38        2.14      0.37 o 
  -6   1   7        1.13        0.67      0.48 o 
  -5   1   7       17.20       19.62      0.73 o 
  -4   1   7        6.04        5.45      0.44 o 
  -3   1   7        5.22        5.51      0.35 o 
  -2   1   7       96.44       88.42      0.86 o 
  -1   1   7        0.92        0.79      0.09 o 
   0   1   7      524.75      561.23      3.36 o 
   1   1   7      121.83      132.39      1.14 o 
   2   1   7        1.78        0.69      0.14 o 
   3   1   7        0.10        0.17      0.16 o 
   4   1   7        6.73        6.64      0.45 o 
   5   1   7        0.18        0.17      0.31 o 
  -6   2   7        0.04       -0.49      0.58 o 
  -5   2   7        0.11       -0.20      0.20 o 
  -4   2   7        0.22        0.02      0.17 o 
  -3   2   7      130.12      126.89      1.48 o 
  -2   2   7        0.78        0.61      0.09 o 
  -1   2   7       31.74       21.17      0.32 o 
   0   2   7       30.96       30.32      0.49 o 
   1   2   7       17.69       18.19      0.42 o 
   2   2   7       57.34       57.60      0.74 o 
   3   2   7        0.11        0.12      0.15 o 
   4   2   7        0.38        0.61      0.25 o 
   5   2   7        0.06        0.02      0.27 o 
  -5   3   7        0.60        0.68      0.29 o 
  -4   3   7       68.60       69.55      1.22 o 
  -3   3   7      254.23      256.91      2.42 o 
  -2   3   7        4.45        3.77      0.24 o 
  -1   3   7       20.73       17.92      0.35 o 
   0   3   7       88.34      105.48      0.97 o 
   1   3   7      472.59      493.60      3.33 o 
   2   3   7        4.83        2.96      0.25 o 
   3   3   7        4.13        4.37      0.33 o 
   4   3   7        6.01        6.26      0.51 o 
   5   3   7        0.04       -0.31      0.51 o 
  -5   4   7        3.05        3.55      0.42 o 
  -4   4   7        1.64        1.34      0.27 o 
  -3   4   7      347.46      343.70      2.59 o 
  -2   4   7        8.01        8.60      0.33 o 
  -1   4   7       58.32       59.19      0.69 o 
   0   4   7       16.36       18.91      0.39 o 
   1   4   7        3.72        3.46      0.24 o 
   2   4   7        7.31        8.36      0.41 o 
   3   4   7        0.73        0.25      0.20 o 
   4   4   7        0.49        0.32      0.26 o 
  -5   5   7        4.92        5.36      0.45 o 
  -4   5   7      117.21      120.66      1.82 o 
  -3   5   7      227.99      239.21      2.29 o 
  -2   5   7        3.22        3.25      0.28 o 
  -1   5   7        0.70        1.78      0.17 o 
   0   5   7        0.92        1.52      0.20 o 
   1   5   7      313.83      313.60      2.52 o 
   2   5   7       23.53       25.36      0.61 o 
   3   5   7        7.17        7.53      0.51 o 
   4   5   7        0.01        0.56      0.30 o 
  -5   6   7        0.51        0.62      0.27 o 
  -4   6   7       18.40       18.35      0.84 o 
  -3   6   7        9.97       10.19      0.52 o 
  -2   6   7       12.39       10.96      0.58 o 
  -1   6   7       48.34       41.87      0.70 o 
   0   6   7       32.72       33.08      0.52 o 
   1   6   7       85.59       87.89      1.02 o 
   2   6   7       27.83       29.10      0.75 o 
   3   6   7       10.97       12.18      0.61 o 
   4   6   7        0.22       -0.10      0.30 o 
  -5   7   7        0.50        0.16      0.27 o 
  -4   7   7        0.51       -0.10      0.21 o 
  -3   7   7        1.70        1.46      0.25 o 
  -2   7   7       17.08       16.68      0.61 o 
  -1   7   7        0.06        0.33      0.20 o 
   0   7   7        2.86        2.72      0.30 o 
   1   7   7        2.41        1.83      0.32 o 
   2   7   7       16.96       17.72      0.75 o 
   3   7   7        4.16        3.25      0.43 o 
  -5   8   7        5.04        6.32      0.54 o 
  -4   8   7        0.60        0.09      0.25 o 
  -3   8   7       26.36       24.49      0.90 o 
  -2   8   7        1.87        1.77      0.28 o 
  -1   8   7       18.75       15.30      0.51 o 
   0   8   7        5.80        5.89      0.41 o 
   1   8   7        3.46        2.69      0.36 o 
   2   8   7        8.31        9.77      0.62 o 
   3   8   7        1.26        0.93      0.53 o 
  -4   9   7       11.17       12.35      0.79 o 
  -3   9   7        1.87        1.18      0.35 o 
  -2   9   7        2.66        1.58      0.28 o 
  -1   9   7       24.98       24.71      0.71 o 
   0   9   7        7.79        7.60      0.55 o 
   1   9   7        2.15        2.68      0.49 o 
   2   9   7        7.72        7.12      0.68 o 
  -4  10   7        0.03        0.00      0.33 o 
  -3  10   7        2.28        1.35      0.38 o 
  -2  10   7        0.22        0.20      0.23 o 
  -1  10   7        0.18       -0.21      0.27 o 
   0  10   7        0.93        0.83      0.31 o 
   1  10   7        4.24        4.30      0.57 o 
   2  10   7        1.76        2.41      0.50 o 
  -3  11   7        0.07        0.00      0.25 o 
  -2  11   7        0.14       -0.22      0.36 o 
  -1  11   7        0.55        0.13      0.30 o 
   0  11   7        0.72        0.19      0.42 o 
   1  11   7        0.76        1.13      0.46 o 
  -2  12   7        1.10        0.87      0.87 o 
  -1  12   7        0.86        0.73      0.48 o 
   0  12   7        7.56        7.84      3.50 o 
   1 -14   8        3.55        3.87      0.85 o 
  -1 -13   8        3.13        3.05      0.49 o 
   0 -13   8        6.35        6.95      0.57 o 
   1 -13   8        0.10       -0.12      0.27 o 
   2 -13   8        0.07        0.17      0.31 o 
   3 -13   8        0.65       -0.81      0.82 o 
  -2 -12   8        0.15        0.18      0.55 o 
  -1 -12   8        6.32        6.88      0.59 o 
   0 -12   8        2.35        3.47      0.42 o 
   1 -12   8        0.00       -0.01      0.27 o 
   2 -12   8        0.03       -0.31      0.31 o 
   3 -12   8        0.00       -0.14      0.28 o 
  -2 -11   8        0.40        0.33      0.37 o 
  -1 -11   8        3.26        3.73      0.40 o 
   0 -11   8       43.67       48.38      1.08 o 
   1 -11   8        0.04        0.21      0.31 o 
   2 -11   8        0.29        0.21      0.23 o 
   3 -11   8        0.24        0.25      0.27 o 
   4 -11   8        0.04       -0.26      0.26 o 
  -3 -10   8        7.20        8.11      0.73 o 
  -2 -10   8        2.74        3.14      0.59 o 
  -1 -10   8        0.60        1.07      0.26 o 
   0 -10   8        7.50        9.35      0.49 o 
   1 -10   8        6.35        6.46      0.40 o 
   2 -10   8        1.02        0.93      0.32 o 
   3 -10   8        0.25       -0.19      0.19 o 
   4 -10   8        1.47        2.64      0.39 o 
  -3  -9   8        9.49       10.49      0.88 o 
  -2  -9   8        0.23        0.36      0.23 o 
  -1  -9   8       39.31       40.31      0.89 o 
   0  -9   8        7.09        7.77      0.48 o 
   1  -9   8        4.63        3.80      0.31 o 
   2  -9   8        9.58        7.27      0.41 o 
   3  -9   8        1.43        1.51      0.29 o 
   4  -9   8        5.69        4.80      0.36 o 
  -4  -8   8       20.36       20.77      1.45 o 
  -3  -8   8        0.06        0.03      0.31 o 
  -2  -8   8       13.12       13.21      0.58 o 
  -1  -8   8        4.72        4.89      0.39 o 
   0  -8   8        2.71        2.93      0.30 o 
   1  -8   8       26.03       22.99      0.57 o 
   2  -8   8        0.46       -0.00      0.14 o 
   3  -8   8        0.08       -0.04      0.16 o 
   4  -8   8        0.30       -0.04      0.16 o 
  -4  -7   8        0.09        0.56      0.51 o 
  -3  -7   8        1.12        1.18      0.36 o 
  -2  -7   8       27.98       25.79      0.68 o 
  -1  -7   8      140.73      142.24      1.66 o 
   0  -7   8        3.12        3.31      0.30 o 
   1  -7   8        1.59        2.16      0.23 o 
   2  -7   8       17.27       20.44      0.44 o 
   3  -7   8        0.40        0.19      0.13 o 
   4  -7   8        4.27        3.87      0.27 o 
   5  -7   8        0.00        0.11      0.26 o 
  -4  -6   8       12.30       14.86      0.82 o 
  -3  -6   8        3.54        3.55      0.44 o 
  -2  -6   8      156.86      155.80      1.48 o 
  -1  -6   8       27.36       25.71      0.60 o 
   0  -6   8        0.01        0.02      0.18 o 
   1  -6   8       78.34       71.38      0.89 o 
   2  -6   8       22.99       23.99      0.46 o 
   3  -6   8        3.47        3.15      0.21 o 
   4  -6   8        0.77        0.23      0.15 o 
   5  -6   8        0.38        0.06      0.20 o 
  -5  -5   8       47.37       59.93      1.87 o 
  -4  -5   8       46.96       49.47      1.13 o 
  -3  -5   8        0.04        0.31      0.20 o 
  -2  -5   8      148.98      147.17      1.39 o 
  -1  -5   8        4.40        3.79      0.25 o 
   0  -5   8       92.42       93.95      1.01 o 
   1  -5   8        8.36        8.66      0.32 o 
   2  -5   8       19.86       23.09      0.42 o 
   3  -5   8        1.14        1.58      0.19 o 
   4  -5   8        1.16        0.52      0.17 o 
   5  -5   8        0.67        0.39      0.25 o 
  -5  -4   8        1.83        1.98      0.46 o 
  -4  -4   8        0.92        1.13      0.35 o 
  -3  -4   8       24.47       22.54      0.63 o 
  -2  -4   8       94.94       85.77      0.87 o 
  -1  -4   8       46.62       50.58      0.72 o 
   0  -4   8       87.88       88.18      0.90 o 
   1  -4   8        0.34        1.06      0.12 o 
   2  -4   8       20.22       22.86      0.36 o 
   3  -4   8        5.49        3.97      0.28 o 
   4  -4   8        3.80        3.56      0.30 o 
   5  -4   8        1.61        1.00      0.27 o 
  -5  -3   8       17.17       20.02      0.97 o 
  -4  -3   8        0.11        0.06      0.19 o 
  -3  -3   8        1.96        0.82      0.17 o 
  -2  -3   8       35.09       34.01      0.50 o 
  -1  -3   8       51.14       48.18      0.58 o 
   0  -3   8      242.34      246.72      1.72 o 
   1  -3   8       37.01       38.49      0.49 o 
   2  -3   8       24.09       25.85      0.40 o 
   3  -3   8       14.49       13.18      0.40 o 
   4  -3   8       10.90        9.23      0.54 o 
   5  -3   8        0.00       -0.08      0.21 o 
  -5  -2   8        2.79        2.67      0.35 o 
  -4  -2   8       25.95       22.58      0.73 o 
  -3  -2   8        1.13        1.80      0.19 o 
  -2  -2   8       85.77       84.23      0.89 o 
  -1  -2   8       12.49       10.44      0.28 o 
   0  -2   8      120.77      118.55      1.13 o 
   1  -2   8       57.26       56.98      0.72 o 
   2  -2   8        0.15        0.21      0.10 o 
   3  -2   8        0.17        0.55      0.15 o 
   4  -2   8        5.93        5.26      0.40 o 
   5  -2   8        0.04       -0.21      0.21 o 
  -5  -1   8        0.00       -0.13      0.21 o 
  -4  -1   8       36.67       31.59      0.70 o 
  -3  -1   8        9.25        6.79      0.42 o 
  -2  -1   8        6.85        7.46      0.35 o 
  -1  -1   8       29.06       28.45      0.44 o 
   0  -1   8      641.76      677.10      4.61 o 
   1  -1   8        6.03        4.78      0.23 o 
   2  -1   8        0.91        1.97      0.17 o 
   3  -1   8       50.29       52.95      0.92 o 
   4  -1   8        4.47        4.10      0.37 o 
   5  -1   8        0.09        0.09      0.27 o 
  -5   0   8        0.51        0.83      0.28 o 
  -4   0   8       26.26       23.42      0.61 o 
  -3   0   8       11.00       11.94      0.48 o 
  -2   0   8       55.76       54.00      0.67 o 
  -1   0   8       45.45       41.83      0.54 o 
   0   0   8        6.33        6.77      0.26 o 
   1   0   8       72.88       84.99      0.76 o 
   2   0   8        0.91        0.57      0.15 o 
   3   0   8        0.35        0.14      0.16 o 
   4   0   8        0.46        0.71      0.23 o 
   5   0   8        0.01        0.13      0.27 o 
  -5   1   8        3.29        1.78      0.34 o 
  -4   1   8        4.31        3.33      0.36 o 
  -3   1   8       35.06       33.45      0.72 o 
  -2   1   8       70.46       62.20      0.72 o 
  -1   1   8       23.26       20.86      0.32 o 
   0   1   8      234.73      249.89      1.72 o 
   1   1   8        5.61        4.27      0.23 o 
   2   1   8        0.68        0.61      0.15 o 
   3   1   8        6.80        7.64      0.45 o 
   4   1   8        2.60        2.62      0.36 o 
   5   1   8        2.72        2.38      0.40 o 
  -5   2   8        0.26        0.20      0.40 o 
  -4   2   8        0.27        0.12      0.18 o 
  -3   2   8      183.82      188.62      1.96 o 
  -2   2   8      321.13      303.00      2.09 o 
  -1   2   8        3.85        3.83      0.18 o 
   0   2   8       18.34       18.28      0.52 o 
   1   2   8       81.73       86.21      0.98 o 
   2   2   8       30.31       29.92      0.55 o 
   3   2   8        1.73        1.28      0.25 o 
   4   2   8        0.05        0.02      0.22 o 
   5   2   8        1.44        0.06      0.88 o 
  -5   3   8        0.02        0.11      0.23 o 
  -4   3   8       11.42       10.83      0.71 o 
  -3   3   8       92.50       94.83      1.17 o 
  -2   3   8       56.03       57.85      0.75 o 
  -1   3   8       27.89       26.77      0.46 o 
   0   3   8       38.45       34.21      0.51 o 
   1   3   8        0.01        0.45      0.17 o 
   2   3   8       99.49      101.35      1.21 o 
   3   3   8        1.77        1.44      0.27 o 
   4   3   8        0.01       -0.23      0.23 o 
  -5   4   8        1.25        1.32      0.32 o 
  -4   4   8       24.58       26.61      0.73 o 
  -3   4   8       26.48       27.59      0.63 o 
  -2   4   8      622.14      622.43      4.17 o 
  -1   4   8       15.76       17.32      0.39 o 
   0   4   8        3.07        1.42      0.16 o 
   1   4   8        1.10        1.84      0.21 o 
   2   4   8        0.02        0.18      0.18 o 
   3   4   8       13.89       16.62      0.64 o 
   4   4   8        0.07        0.04      0.29 o 
  -5   5   8        0.43        0.44      0.25 o 
  -4   5   8       11.09       11.14      0.58 o 
  -3   5   8        1.21        0.35      0.19 o 
  -2   5   8       32.99       27.05      0.67 o 
  -1   5   8        7.45        6.58      0.41 o 
   0   5   8        3.68        3.31      0.26 o 
   1   5   8       28.57       30.24      0.64 o 
   2   5   8       22.21       23.12      0.60 o 
   3   5   8        4.57        4.59      0.48 o 
   4   5   8        0.00       -0.27      0.30 o 
  -5   6   8        0.16        0.01      0.23 o 
  -4   6   8       87.04       92.78      1.47 o 
  -3   6   8       32.27       34.21      0.73 o 
  -2   6   8       21.73       18.63      0.58 o 
  -1   6   8        6.68        4.84      0.36 o 
   0   6   8        0.83        0.60      0.22 o 
   1   6   8       75.70       75.49      0.96 o 
   2   6   8        0.93        1.56      0.37 o 
   3   6   8       14.88       16.79      1.01 o 
  -5   7   8        0.56        0.32      0.28 o 
  -4   7   8        3.72        4.07      0.41 o 
  -3   7   8        0.26        0.21      0.19 o 
  -2   7   8        5.05        2.96      0.35 o 
  -1   7   8        3.44        4.35      0.36 o 
   0   7   8        1.84        1.45      0.26 o 
   1   7   8        0.72        0.70      0.28 o 
   2   7   8        0.08        0.01      0.26 o 
   3   7   8        0.72        0.31      0.30 o 
  -5   8   8        0.27        0.06      0.38 o 
  -4   8   8       11.97       11.22      0.65 o 
  -3   8   8       14.02       14.59      0.86 o 
  -2   8   8        0.82        0.09      0.21 o 
  -1   8   8       53.02       45.87      1.16 o 
   0   8   8        0.04        0.19      0.22 o 
   1   8   8        0.13        0.20      0.26 o 
   2   8   8        0.48        0.51      0.29 o 
   3   8   8        7.34        5.47      2.01 o 
  -4   9   8        0.90        0.66      0.33 o 
  -3   9   8        0.28        0.42      0.24 o 
  -2   9   8        0.97        0.80      0.28 o 
  -1   9   8        1.39        0.81      0.35 o 
   0   9   8        0.10        0.11      0.26 o 
   1   9   8        1.05        1.92      0.53 o 
   2   9   8        0.07        0.23      0.40 o 
  -4  10   8        0.12       -0.21      0.47 o 
  -3  10   8        1.59        0.89      0.32 o 
  -2  10   8        0.01        0.02      0.36 o 
  -1  10   8        0.62        0.15      0.50 o 
   0  10   8        0.78        1.15      0.40 o 
   1  10   8        0.00       -0.29      0.61 o 
  -3  11   8       21.63       28.33      1.07 o 
  -2  11   8        9.59       11.46      0.85 o 
  -1  11   8        0.14        0.32      0.39 o 
   0  11   8        5.68        6.32      0.81 o 
   1  11   8        6.12        8.19      2.04 o 
  -1  12   8        0.42       -0.83      0.85 o 
  -1 -13   9        0.09        0.04      0.40 o 
   0 -13   9        4.18        4.57      0.58 o 
   1 -13   9       19.77       15.92      0.87 o 
   2 -13   9        0.58        0.63      0.32 o 
  -2 -12   9        6.52        8.87      1.51 o 
  -1 -12   9        0.30       -0.12      0.31 o 
   0 -12   9        3.65        2.26      0.41 o 
   1 -12   9        2.54        3.48      0.45 o 
   2 -12   9        0.06       -0.11      0.28 o 
   3 -12   9        0.11        0.02      0.27 o 
  -2 -11   9        0.45        0.96      0.53 o 
  -1 -11   9        0.80        0.92      0.29 o 
   0 -11   9        4.24        5.85      0.47 o 
   1 -11   9       61.60       66.59      1.39 o 
   2 -11   9        0.71        0.40      0.31 o 
   3 -11   9        0.09       -0.21      0.21 o 
   4 -11   9        1.31        0.66      0.34 o 
  -3 -10   9        3.93        5.47      0.74 o 
  -2 -10   9        0.02       -0.21      0.28 o 
  -1 -10   9       13.89       14.17      0.66 o 
   0 -10   9       57.54       60.07      1.12 o 
   1 -10   9        0.14        0.20      0.22 o 
   2 -10   9        1.32        1.00      0.31 o 
   3 -10   9        0.04       -0.03      0.22 o 
   4 -10   9        0.85        1.13      0.28 o 
  -3  -9   9        7.08        9.16      0.92 o 
  -2  -9   9       20.95       23.00      0.96 o 
  -1  -9   9        4.99        4.69      0.40 o 
   0  -9   9        2.30        2.37      0.31 o 
   1  -9   9       14.47       17.99      0.73 o 
   2  -9   9        6.20        7.72      0.46 o 
   3  -9   9        0.01       -0.15      0.17 o 
   4  -9   9        4.06        4.77      0.44 o 
  -4  -8   9        2.18        3.48      0.49 o 
  -3  -8   9       12.73       16.13      0.88 o 
  -2  -8   9       17.07       18.58      0.64 o 
  -1  -8   9       17.50       14.86      0.60 o 
   0  -8   9       25.62       25.57      0.67 o 
   1  -8   9       23.41       20.10      0.69 o 
   2  -8   9        1.69        1.15      0.22 o 
   3  -8   9        2.43        2.34      0.30 o 
   4  -8   9        0.19       -0.17      0.17 o 
  -4  -7   9       12.44       14.28      2.51 o 
  -3  -7   9        1.72        1.71      0.36 o 
  -2  -7   9        4.88        4.52      0.33 o 
  -1  -7   9       91.13       92.89      1.29 o 
   0  -7   9        2.81        3.20      0.28 o 
   1  -7   9       49.09       50.60      0.90 o 
   2  -7   9        7.66        6.89      0.41 o 
   3  -7   9        0.83        1.26      0.19 o 
   4  -7   9        0.18        0.20      0.16 o 
   5  -7   9        0.13       -0.16      0.24 o 
  -4  -6   9        4.92        6.73      0.65 o 
  -3  -6   9        4.47        4.05      0.39 o 
  -2  -6   9        0.76        1.39      0.20 o 
  -1  -6   9      448.34      455.04      3.43 o 
   0  -6   9        5.77        5.92      0.39 o 
   1  -6   9       22.22       20.42      0.54 o 
   2  -6   9        6.61        9.34      0.55 o 
   3  -6   9        1.61        1.28      0.19 o 
   4  -6   9        0.91        1.07      0.23 o 
   5  -6   9        0.18        0.15      0.24 o 
  -5  -5   9        1.45        1.82      1.20 o 
  -4  -5   9       26.14       31.24      1.38 o 
  -3  -5   9        9.47        9.24      0.51 o 
  -2  -5   9       41.32       37.60      0.64 o 
  -1  -5   9      209.27      199.70      1.70 o 
   0  -5   9       12.34       11.93      0.37 o 
   1  -5   9       23.32       26.48      0.55 o 
   2  -5   9        3.44        2.40      0.23 o 
   3  -5   9        4.49        4.04      0.32 o 
   4  -5   9        0.01        0.05      0.17 o 
   5  -5   9        0.09        0.23      0.24 o 
  -5  -4   9        2.18        2.13      0.49 o 
  -4  -4   9        3.54        2.99      0.76 o 
  -3  -4   9        6.32        5.94      0.41 o 
  -2  -4   9       21.31       19.47      0.46 o 
  -1  -4   9      232.92      230.77      1.89 o 
   0  -4   9       10.72       10.92      0.36 o 
   1  -4   9        7.83        6.97      0.28 o 
   2  -4   9        0.36        0.34      0.13 o 
   3  -4   9        2.80        2.81      0.26 o 
   4  -4   9       19.83       17.43      0.80 o 
   5  -4   9        1.51        1.17      0.29 o 
  -5  -3   9        4.96        4.62      0.77 o 
  -4  -3   9        0.02        0.16      0.28 o 
  -3  -3   9       27.71       22.01      0.61 o 
  -2  -3   9       69.05       55.56      0.77 o 
  -1  -3   9        0.02        0.08      0.10 o 
   0  -3   9       35.58       37.43      0.54 o 
   1  -3   9       67.39       66.69      1.07 o 
   2  -3   9       67.03       65.60      0.82 o 
   3  -3   9        1.16        1.56      0.22 o 
   4  -3   9        0.09        0.27      0.20 o 
   5  -3   9        0.31        0.59      0.27 o 
  -5  -2   9        0.28       -0.07      0.46 o 
  -4  -2   9        5.24        3.89      0.33 o 
  -3  -2   9       57.94       42.61      0.75 o 
  -2  -2   9        0.00        0.13      0.12 o 
  -1  -2   9       19.36       15.73      0.46 o 
   0  -2   9      244.60      248.73      2.17 o 
   1  -2   9       26.19       31.16      0.51 o 
   2  -2   9       13.00       14.65      0.42 o 
   3  -2   9        0.29        0.32      0.16 o 
   4  -2   9       22.87       21.29      0.67 o 
   5  -2   9        0.02       -0.15      0.24 o 
  -5  -1   9        0.15       -0.24      0.24 o 
  -4  -1   9       31.80       30.03      0.85 o 
  -3  -1   9        0.22        0.16      0.19 o 
  -2  -1   9      189.98      189.34      1.77 o 
  -1  -1   9        6.57        5.50      0.23 o 
   0  -1   9       41.36       37.85      0.61 o 
   1  -1   9       22.39       22.70      0.43 o 
   2  -1   9        1.77        1.92      0.22 o 
   3  -1   9        1.56        1.94      0.26 o 
   4  -1   9        0.21        0.04      0.21 o 
   5  -1   9        0.29        0.29      0.26 o 
  -5   0   9        0.01       -0.09      0.25 o 
  -4   0   9        3.51        3.73      0.37 o 
  -3   0   9       12.51        6.75      0.50 o 
  -2   0   9       89.73       91.29      0.96 o 
  -1   0   9        3.50        3.91      0.23 o 
   0   0   9      216.04      213.69      1.69 o 
   1   0   9       30.38       28.70      0.55 o 
   2   0   9       24.37       26.10      0.67 o 
   3   0   9       13.42       14.47      0.56 o 
   4   0   9        6.85        7.56      0.50 o 
   5   0   9        0.22        0.45      0.36 o 
  -5   1   9        0.40        0.08      0.27 o 
  -4   1   9        8.57        7.71      0.47 o 
  -3   1   9       96.90       91.21      1.27 o 
  -2   1   9        0.17        0.16      0.11 o 
  -1   1   9        1.47        1.63      0.13 o 
   0   1   9        2.04        1.99      0.16 o 
   1   1   9       13.31       14.99      0.43 o 
   2   1   9       78.52       83.25      1.15 o 
   3   1   9        0.53        1.02      0.24 o 
   4   1   9        0.84        0.57      0.36 o 
  -5   2   9        2.07        1.70      0.36 o 
  -4   2   9        4.50        5.03      0.43 o 
  -3   2   9       51.85       51.16      0.91 o 
  -2   2   9      507.85      482.51      3.34 o 
  -1   2   9        2.17        2.05      0.19 o 
   0   2   9       11.22       11.96      0.36 o 
   1   2   9        0.21        0.15      0.16 o 
   2   2   9       63.59       66.46      1.05 o 
   3   2   9       10.67       11.86      0.58 o 
   4   2   9        0.09        0.18      0.26 o 
  -5   3   9       14.78       18.14      0.78 o 
  -4   3   9       16.48       16.57      0.81 o 
  -3   3   9      369.40      380.65      3.10 o 
  -2   3   9      532.71      540.01      3.70 o 
  -1   3   9        0.09        0.04      0.12 o 
   0   3   9        0.00        0.16      0.14 o 
   1   3   9        0.03        0.06      0.17 o 
   2   3   9      198.52      209.75      2.69 o 
   3   3   9        5.01        5.78      0.43 o 
   4   3   9        0.56        0.29      0.32 o 
  -5   4   9        0.20        0.34      0.22 o 
  -4   4   9        4.16        3.92      0.38 o 
  -3   4   9        0.29        0.36      0.20 o 
  -2   4   9      204.08      199.26      1.72 o 
  -1   4   9       10.42        9.11      0.33 o 
   0   4   9       14.95       16.54      0.47 o 
   1   4   9       21.54       20.17      0.48 o 
   2   4   9        0.22        0.62      0.22 o 
   3   4   9        2.03        1.25      0.29 o 
   4   4   9        0.67        1.02      0.41 o 
  -5   5   9        0.70        0.31      0.26 o 
  -4   5   9        3.51        2.60      0.32 o 
  -3   5   9       29.69       29.12      0.75 o 
  -2   5   9       89.19       86.87      1.24 o 
  -1   5   9       17.34       16.63      0.56 o 
   0   5   9        6.36        6.72      0.36 o 
   1   5   9        0.69        0.85      0.18 o 
   2   5   9       13.87       13.09      0.54 o 
   3   5   9        9.68       10.66      0.65 o 
   4   5   9        1.50        0.97      0.62 o 
  -5   6   9        0.30       -0.13      0.25 o 
  -4   6   9        4.12        3.97      0.47 o 
  -3   6   9        1.33        0.70      0.22 o 
  -2   6   9        0.20        0.04      0.18 o 
  -1   6   9       10.61       11.14      0.49 o 
   0   6   9        9.70        9.73      0.65 o 
   1   6   9        6.05        6.18      0.42 o 
   2   6   9        1.89        2.88      0.32 o 
   3   6   9        1.49        1.32      0.40 o 
  -5   7   9        0.24       -0.47      0.56 o 
  -4   7   9        5.73        6.75      0.73 o 
  -3   7   9       14.73       15.45      0.62 o 
  -2   7   9        1.16        1.05      0.26 o 
  -1   7   9       12.93       11.31      0.62 o 
   0   7   9       19.87       20.13      0.87 o 
   1   7   9        0.04       -0.09      0.24 o 
   2   7   9        0.70        0.51      0.40 o 
   3   7   9       13.68       12.88      1.10 o 
  -4   8   9        0.08       -0.22      0.25 o 
  -3   8   9        0.00       -0.12      0.22 o 
  -2   8   9       35.07       32.58      0.83 o 
  -1   8   9        0.69        1.09      0.40 o 
   0   8   9        1.43        0.32      0.27 o 
   1   8   9        1.52        1.07      0.37 o 
   2   8   9        0.00       -0.14      0.31 o 
  -4   9   9        8.05       10.49      0.73 o 
  -3   9   9        6.85        4.89      0.46 o 
  -2   9   9        0.14        0.36      0.25 o 
  -1   9   9        0.04       -0.28      0.28 o 
   0   9   9        4.04        2.41      0.45 o 
   1   9   9        3.79        3.92      0.65 o 
   2   9   9        0.33       -0.28      1.24 o 
  -3  10   9        5.07        5.66      0.54 o 
  -2  10   9        4.26        7.50      0.72 o 
  -1  10   9        6.30        6.07      0.65 o 
   0  10   9        0.37       -0.07      0.52 o 
   1  10   9        3.98        5.18      0.72 o 
  -2  11   9        0.18       -0.09      0.52 o 
  -1  11   9        1.64        1.43      0.47 o 
   0  11   9        1.89        2.56      1.54 o 
   0 -13  10        3.69        3.92      0.63 o 
   1 -13  10       14.90       17.26      1.03 o 
   2 -13  10        0.00        0.05      0.73 o 
  -1 -12  10        0.65        1.02      0.51 o 
   0 -12  10        0.04        0.07      0.37 o 
   1 -12  10        0.07       -0.30      0.30 o 
   2 -12  10        0.55        0.32      0.31 o 
   3 -12  10        0.47        0.41      0.34 o 
  -2 -11  10        2.60        2.91      0.54 o 
  -1 -11  10        0.93        1.31      0.35 o 
   0 -11  10        3.31        3.13      0.39 o 
   1 -11  10        3.93        4.05      0.53 o 
   2 -11  10        2.71        1.52      0.33 o 
   3 -11  10        0.28       -0.27      0.27 o 
  -3 -10  10       15.46       15.18      1.32 o 
  -2 -10  10        1.83        3.33      0.44 o 
  -1 -10  10        4.65        4.64      0.46 o 
   0 -10  10        0.72        0.63      0.29 o 
   1 -10  10        3.60        3.15      0.39 o 
   2 -10  10        7.93        8.44      0.50 o 
   3 -10  10        0.04       -0.23      0.23 o 
   4 -10  10        0.01       -0.24      0.25 o 
  -3  -9  10       19.05       21.74      1.00 o 
  -2  -9  10        0.19        0.60      0.29 o 
  -1  -9  10        0.01       -0.02      0.21 o 
   0  -9  10        4.25        4.65      0.44 o 
   1  -9  10        3.35        3.69      0.35 o 
   2  -9  10        3.90        3.98      0.37 o 
   3  -9  10        0.33       -0.06      0.21 o 
   4  -9  10        0.04       -0.16      0.23 o 
  -4  -8  10        5.66        5.82      1.11 o 
  -3  -8  10       22.76       26.19      1.03 o 
  -2  -8  10        9.75       10.92      0.61 o 
  -1  -8  10       17.72       14.50      0.54 o 
   0  -8  10        2.87        2.27      0.29 o 
   1  -8  10        0.07        0.25      0.19 o 
   2  -8  10       14.60       12.63      0.59 o 
   3  -8  10        4.63        3.58      0.35 o 
   4  -8  10        0.53        0.21      0.23 o 
  -4  -7  10       28.09       32.38      2.43 o 
  -3  -7  10       10.53       11.78      0.76 o 
  -2  -7  10        0.03       -0.14      0.17 o 
  -1  -7  10       53.81       52.46      0.88 o 
   0  -7  10        0.40        0.19      0.21 o 
   1  -7  10       26.42       26.33      0.67 o 
   2  -7  10        0.06        0.01      0.18 o 
   3  -7  10        2.26        2.95      0.29 o 
   4  -7  10        0.00       -0.16      0.16 o 
  -4  -6  10       23.02       28.28      1.28 o 
  -3  -6  10        0.48        0.98      0.28 o 
  -2  -6  10       63.99       57.53      0.84 o 
  -1  -6  10      153.45      153.49      1.48 o 
   0  -6  10       22.69       22.21      0.54 o 
   1  -6  10        2.65        1.98      0.27 o 
   2  -6  10        0.30        0.19      0.14 o 
   3  -6  10       20.90       22.11      0.60 o 
   4  -6  10        0.03        0.05      0.19 o 
   5  -6  10        0.28        0.33      0.29 o 
  -4  -5  10       30.98       37.25      2.06 o 
  -3  -5  10        8.62        9.94      0.54 o 
  -2  -5  10        7.81        5.91      0.32 o 
  -1  -5  10       11.63        9.43      0.48 o 
   0  -5  10       10.01        8.24      0.39 o 
   1  -5  10       10.33        9.59      0.42 o 
   2  -5  10       14.64       16.30      0.55 o 
   3  -5  10        8.74        8.98      0.49 o 
   4  -5  10        1.79        1.13      0.26 o 
   5  -5  10        0.69        0.45      0.28 o 
  -5  -4  10        9.29       12.20      1.25 o 
  -4  -4  10        1.32        2.00      0.42 o 
  -3  -4  10       16.67       15.63      0.59 o 
  -2  -4  10        2.42        1.19      0.18 o 
  -1  -4  10       62.53       57.15      0.86 o 
   0  -4  10        0.50        0.45      0.19 o 
   1  -4  10        9.46        9.60      0.42 o 
   2  -4  10        5.69        6.02      0.38 o 
   3  -4  10        4.46        4.56      0.32 o 
   4  -4  10        0.20       -0.02      0.18 o 
   5  -4  10        0.44        0.56      0.26 o 
  -5  -3  10        1.62        1.85      0.51 o 
  -4  -3  10        0.02        0.14      0.33 o 
  -3  -3  10       41.95       33.31      0.77 o 
  -2  -3  10        0.04       -0.00      0.14 o 
  -1  -3  10       10.94        9.77      0.42 o 
   0  -3  10        3.02        2.82      0.27 o 
   1  -3  10       60.59       58.81      0.81 o 
   2  -3  10       11.87       13.49      0.44 o 
   3  -3  10        5.38        5.86      0.36 o 
   4  -3  10       17.35       18.02      1.07 o 
   5  -3  10        1.28        0.53      0.27 o 
  -5  -2  10        1.36        1.61      0.48 o 
  -4  -2  10        0.33        0.25      0.26 o 
  -3  -2  10       21.10       18.72      0.67 o 
  -2  -2  10       46.08       41.74      0.64 o 
  -1  -2  10       21.58       23.99      0.53 o 
   0  -2  10        9.95        9.04      0.35 o 
   1  -2  10        5.60        4.03      0.25 o 
   2  -2  10        8.60        6.38      0.35 o 
   3  -2  10        1.59        1.40      0.22 o 
   4  -2  10        0.71        0.51      0.24 o 
   5  -2  10        0.07        0.15      0.47 o 
  -5  -1  10        1.10        0.71      0.37 o 
  -4  -1  10        5.76        4.49      0.38 o 
  -3  -1  10       72.35       55.61      0.97 o 
  -2  -1  10        0.02        0.18      0.13 o 
  -1  -1  10      112.28      108.72      1.19 o 
   0  -1  10        2.28        1.90      0.19 o 
   1  -1  10      179.67      180.00      1.69 o 
   2  -1  10        0.37        1.00      0.20 o 
   3  -1  10        4.75        6.35      0.43 o 
   4  -1  10       13.61       13.29      0.66 o 
   5  -1  10        1.26        0.74      0.51 o 
  -5   0  10        1.07        1.29      0.36 o 
  -4   0  10        0.03        0.07      0.27 o 
  -3   0  10        0.00       -0.20      0.20 o 
  -2   0  10      438.24      432.62      3.05 o 
  -1   0  10        0.69        0.81      0.16 o 
   0   0  10        0.18       -0.11      0.11 o 
   1   0  10        0.47        0.41      0.17 o 
   2   0  10       11.15       11.12      0.48 o 
   3   0  10       24.37       28.79      0.92 o 
   4   0  10        0.20        0.29      0.25 o 
  -5   1  10        0.04       -0.17      0.38 o 
  -4   1  10        1.41        1.72      0.28 o 
  -3   1  10        0.01        0.29      0.19 o 
  -2   1  10       57.64       55.77      0.76 o 
  -1   1  10       40.79       41.55      0.63 o 
   0   1  10        9.30        8.57      0.32 o 
   1   1  10        3.16        2.63      0.28 o 
   2   1  10        0.04        0.19      0.18 o 
   3   1  10        9.42        9.19      0.52 o 
   4   1  10        0.01       -0.18      0.22 o 
  -5   2  10        1.37        0.87      0.36 o 
  -4   2  10        8.64       10.56      0.56 o 
  -3   2  10        1.58        1.46      0.24 o 
  -2   2  10      166.30      168.23      1.52 o 
  -1   2  10      280.68      287.39      2.20 o 
   0   2  10        1.65        2.05      0.26 o 
   1   2  10        4.81        4.56      0.33 o 
   2   2  10        8.44        8.58      0.46 o 
   3   2  10        2.49        2.02      0.30 o 
   4   2  10        0.59        0.17      0.31 o 
  -5   3  10        2.99        3.68      0.57 o 
  -4   3  10        0.49        0.26      0.21 o 
  -3   3  10       52.08       50.98      0.86 o 
  -2   3  10        1.96        1.44      0.19 o 
  -1   3  10      127.29      116.59      1.17 o 
   0   3  10        7.71        6.50      0.38 o 
   1   3  10        1.27        1.41      0.23 o 
   2   3  10        5.92        7.14      0.47 o 
   3   3  10       10.07       10.93      0.59 o 
   4   3  10        0.01        0.45      0.40 o 
  -5   4  10        4.72        5.09      0.55 o 
  -4   4  10        0.36        0.30      0.21 o 
  -3   4  10       47.27       43.47      0.90 o 
  -2   4  10       15.62       16.48      0.56 o 
  -1   4  10       49.96       51.97      0.75 o 
   0   4  10        1.46        1.29      0.23 o 
   1   4  10        1.03        0.52      0.17 o 
   2   4  10        3.35        3.78      0.44 o 
   3   4  10        0.23        0.22      0.30 o 
   4   4  10        1.72        1.56      0.56 o 
  -5   5  10       16.49       18.40      1.14 o 
  -4   5  10        4.69        5.73      0.56 o 
  -3   5  10        0.32        0.29      0.21 o 
  -2   5  10       21.60       22.95      0.66 o 
  -1   5  10       48.42       38.08      0.80 o 
   0   5  10        4.67        4.88      0.48 o 
   1   5  10        0.49        0.53      0.23 o 
   2   5  10        0.02       -0.17      0.19 o 
   3   5  10        0.17        0.04      0.23 o 
  -5   6  10        3.89        2.72      0.51 o 
  -4   6  10        0.24        0.39      0.25 o 
  -3   6  10       15.07       16.14      0.64 o 
  -2   6  10       31.47       32.53      0.79 o 
  -1   6  10        1.71        1.23      0.33 o 
   0   6  10       29.46       27.70      0.81 o 
   1   6  10        0.37        0.40      0.28 o 
   2   6  10        0.57        0.90      0.24 o 
   3   6  10        0.93        0.93      0.43 o 
  -4   7  10        2.39        2.16      0.36 o 
  -3   7  10        0.00       -0.22      0.22 o 
  -2   7  10        9.94        9.55      0.54 o 
  -1   7  10        0.00       -0.25      0.25 o 
   0   7  10        2.86        2.63      0.36 o 
   1   7  10        0.46        0.66      0.31 o 
   2   7  10        0.25        0.29      0.27 o 
  -4   8  10        4.15        4.69      0.53 o 
  -3   8  10        2.47        3.43      0.45 o 
  -2   8  10        8.24        6.49      0.49 o 
  -1   8  10        0.54        0.64      0.29 o 
   0   8  10        5.90        3.99      0.53 o 
   1   8  10        1.13        1.56      0.39 o 
   2   8  10        0.00        0.20      0.34 o 
  -3   9  10        0.01       -0.14      0.27 o 
  -2   9  10        1.17        1.84      0.39 o 
  -1   9  10        0.76        1.30      0.48 o 
   0   9  10        0.10        0.50      0.42 o 
   1   9  10        6.15        8.28      0.87 o 
  -3  10  10        0.01       -0.45      0.45 o 
  -2  10  10        1.05        0.01      0.50 o 
  -1  10  10        5.88        7.84      0.83 o 
   0  10  10        0.01       -0.58      0.60 o 
  -1 -12  11        1.29        1.58      0.72 o 
   0 -12  11        0.50        0.25      0.34 o 
   1 -12  11        4.84        3.67      0.47 o 
   2 -12  11        0.79        0.22      0.33 o 
  -2 -11  11        5.18        3.52      1.39 o 
  -1 -11  11        2.68        2.00      0.38 o 
   0 -11  11        4.31        3.89      0.46 o 
   1 -11  11        0.38        0.43      0.30 o 
   2 -11  11        8.89        9.81      0.68 o 
   3 -11  11        1.30        0.36      0.34 o 
  -2 -10  11        6.83        7.88      0.96 o 
  -1 -10  11        0.56        0.50      0.25 o 
   0 -10  11        1.30        1.73      0.34 o 
   1 -10  11        4.87        4.09      0.41 o 
   2 -10  11        2.18        1.36      0.30 o 
   3 -10  11        0.30        0.01      0.27 o 
  -3  -9  11        0.07        0.35      0.42 o 
  -2  -9  11        0.44       -0.06      0.37 o 
  -1  -9  11        6.03        6.76      0.48 o 
   0  -9  11        6.80        6.66      0.47 o 
   1  -9  11        0.19        0.02      0.19 o 
   2  -9  11        0.01       -0.04      0.21 o 
   3  -9  11        0.18        0.08      0.22 o 
   4  -9  11        0.11       -0.04      0.28 o 
  -3  -8  11        4.20        7.48      0.79 o 
  -2  -8  11        0.63        0.60      0.35 o 
  -1  -8  11        0.28        0.20      0.19 o 
   0  -8  11       41.00       42.55      0.92 o 
   1  -8  11        1.88        2.00      0.29 o 
   2  -8  11        4.41        3.33      0.35 o 
   3  -8  11        0.99        1.20      0.27 o 
   4  -8  11        0.00       -0.22      0.22 o 
  -4  -7  11        2.02        2.38      0.80 o 
  -3  -7  11       12.53       12.66      1.45 o 
  -2  -7  11        5.87        6.14      0.54 o 
  -1  -7  11        7.76        5.87      0.42 o 
   0  -7  11      130.50      135.39      1.77 o 
   1  -7  11        6.28        7.00      0.49 o 
   2  -7  11        4.20        5.91      0.43 o 
   3  -7  11        0.49        0.51      0.23 o 
   4  -7  11        0.27        0.18      0.25 o 
  -4  -6  11        6.82        6.77      0.77 o 
  -3  -6  11        6.28        5.99      0.61 o 
  -2  -6  11        6.76        5.50      0.39 o 
  -1  -6  11       13.03       13.59      0.52 o 
   0  -6  11       78.86       82.00      1.48 o 
   1  -6  11        1.21        0.74      0.20 o 
   2  -6  11        0.74        0.60      0.20 o 
   3  -6  11        2.98        2.78      0.30 o 
   4  -6  11        0.00        0.00      0.25 o 
  -4  -5  11       35.74       39.83      1.36 o 
  -3  -5  11        1.39        0.72      0.25 o 
  -2  -5  11       32.61       29.52      0.66 o 
  -1  -5  11       71.21       69.69      1.01 o 
   0  -5  11       54.83       56.64      0.89 o 
   1  -5  11        2.55        2.38      0.25 o 
   2  -5  11        3.08        3.12      0.28 o 
   3  -5  11        2.79        1.80      0.28 o 
   4  -5  11        0.38        0.04      0.21 o 
  -4  -4  11        4.39        5.49      0.61 o 
  -3  -4  11       38.89       32.50      1.00 o 
  -2  -4  11        9.62        8.98      0.47 o 
  -1  -4  11        5.58        5.12      0.34 o 
   0  -4  11        1.48        2.18      0.25 o 
   1  -4  11       20.29       19.14      0.52 o 
   2  -4  11        1.86        2.22      0.27 o 
   3  -4  11        0.09       -0.05      0.21 o 
   4  -4  11        0.53        0.14      0.22 o 
  -5  -3  11        0.01       -0.50      0.69 o 
  -4  -3  11       16.08       19.13      0.90 o 
  -3  -3  11        5.11        5.11      0.45 o 
  -2  -3  11       11.05        8.52      0.46 o 
  -1  -3  11      132.01      130.68      1.57 o 
   0  -3  11        8.95        8.57      0.45 o 
   1  -3  11       24.81       24.64      0.57 o 
   2  -3  11        0.00        0.06      0.15 o 
   3  -3  11        3.43        2.92      0.31 o 
   4  -3  11        1.51        1.83      0.31 o 
  -5  -2  11        0.02       -0.32      0.32 o 
  -4  -2  11        0.30        0.49      0.27 o 
  -3  -2  11        3.15        3.36      0.38 o 
  -2  -2  11       19.51       11.63      0.53 o 
  -1  -2  11       15.43       14.36      0.51 o 
   0  -2  11        4.87        4.53      0.31 o 
   1  -2  11       94.74       92.97      1.45 o 
   2  -2  11        0.97        1.12      0.20 o 
   3  -2  11        3.41        3.50      0.32 o 
   4  -2  11        0.32        0.28      0.23 o 
  -5  -1  11        5.60        4.52      0.58 o 
  -4  -1  11        3.18        3.10      0.41 o 
  -3  -1  11       16.71       13.92      0.60 o 
  -2  -1  11        7.98        7.70      0.39 o 
  -1  -1  11      265.88      263.27      2.26 o 
   0  -1  11        2.87        2.69      0.22 o 
   1  -1  11        7.07        5.53      0.35 o 
   2  -1  11        0.00        0.01      0.15 o 
   3  -1  11        0.73        0.93      0.23 o 
   4  -1  11        0.59        0.87      0.27 o 
  -5   0  11        5.83        4.53      0.58 o 
  -4   0  11        3.38        3.26      0.36 o 
  -3   0  11        5.50        4.85      0.38 o 
  -2   0  11      170.02      156.26      1.75 o 
  -1   0  11      169.07      167.73      1.51 o 
   0   0  11        3.12        2.86      0.23 o 
   1   0  11        5.11        4.27      0.30 o 
   2   0  11        0.10        0.04      0.17 o 
   3   0  11       27.43       31.78      1.57 o 
   4   0  11        1.93        1.35      0.31 o 
  -5   1  11        3.65        4.36      0.50 o 
  -4   1  11        7.10        7.88      0.51 o 
  -3   1  11        5.47        6.47      0.42 o 
  -2   1  11      242.41      236.87      3.01 o 
  -1   1  11      109.43      108.80      1.20 o 
   0   1  11        3.03        1.81      0.22 o 
   1   1  11        8.93        7.97      0.43 o 
   2   1  11        0.06       -0.08      0.19 o 
   3   1  11       29.98       34.69      1.00 o 
   4   1  11        0.51        0.69      0.28 o 
  -5   2  11       18.31       22.75      1.05 o 
  -4   2  11        1.44        0.95      0.26 o 
  -3   2  11       10.73       10.61      0.49 o 
  -2   2  11       40.97       38.23      0.80 o 
  -1   2  11      279.73      288.24      2.26 o 
   0   2  11        6.56        6.02      0.39 o 
   1   2  11        6.78        6.47      0.40 o 
   2   2  11        4.11        3.32      0.34 o 
   3   2  11        6.12        5.95      0.52 o 
   4   2  11        0.00        0.12      0.28 o 
  -5   3  11        1.75        1.00      0.54 o 
  -4   3  11        2.76        3.12      0.35 o 
  -3   3  11       12.28       11.10      0.51 o 
  -2   3  11       64.74       63.67      1.05 o 
  -1   3  11      201.93      192.99      1.83 o 
   0   3  11        0.55        0.02      0.18 o 
   1   3  11        0.84        0.71      0.21 o 
   2   3  11        0.45        0.07      0.20 o 
   3   3  11        6.56        7.11      0.56 o 
   4   3  11        1.48        2.30      1.07 o 
  -5   4  11       22.61       27.48      1.34 o 
  -4   4  11        0.16        0.10      0.23 o 
  -3   4  11        2.47        2.92      0.33 o 
  -2   4  11        0.27        0.22      0.23 o 
  -1   4  11      124.28      131.54      1.78 o 
   0   4  11        7.37        7.76      0.51 o 
   1   4  11        0.26        0.40      0.18 o 
   2   4  11        3.92        3.55      0.40 o 
   3   4  11        0.19        0.28      0.25 o 
  -4   5  11        0.77        0.23      0.26 o 
  -3   5  11        0.79        0.71      0.25 o 
  -2   5  11        1.49        1.00      0.28 o 
  -1   5  11       46.52       38.81      1.13 o 
   0   5  11        8.07        7.45      0.52 o 
   1   5  11        6.40        8.00      0.48 o 
   2   5  11        0.17        0.08      0.21 o 
   3   5  11        0.02        0.44      0.26 o 
  -4   6  11        2.04        1.14      0.32 o 
  -3   6  11        7.44        7.12      0.57 o 
  -2   6  11        0.03       -0.03      0.25 o 
  -1   6  11        7.98        7.81      0.64 o 
   0   6  11        1.24        1.67      0.36 o 
   1   6  11        0.30        0.36      0.31 o 
   2   6  11        3.39        3.48      0.50 o 
   3   6  11        0.00       -0.15      1.07 o 
  -4   7  11        1.51        0.36      0.30 o 
  -3   7  11       29.00       32.70      1.36 o 
  -2   7  11        3.53        2.74      0.47 o 
  -1   7  11        0.36        0.27      0.37 o 
   0   7  11        0.01        0.38      0.27 o 
   1   7  11        5.63        5.80      0.92 o 
   2   7  11        1.72        1.53      0.42 o 
  -4   8  11        0.42       -0.36      0.53 o 
  -3   8  11        0.05       -0.24      0.33 o 
  -2   8  11        2.15        2.47      0.47 o 
  -1   8  11        0.65        0.33      0.34 o 
   0   8  11       15.07       16.66      0.84 o 
   1   8  11        0.30        0.33      0.36 o 
  -3   9  11        1.21        1.47      0.46 o 
  -2   9  11        0.25       -0.27      0.32 o 
  -1   9  11        0.04        0.16      0.76 o 
   0   9  11        2.25        3.11      0.79 o 
   1   9  11        0.63       -0.29      0.97 o 
  -2  10  11        3.51        4.01      0.93 o 
  -1  10  11        9.11       11.82      1.21 o 
   0 -12  12        0.01       -0.22      0.27 o 
   1 -12  12        0.19        0.45      0.36 o 
   2 -12  12        0.78       -1.05      1.05 o 
  -1 -11  12        0.12       -0.19      0.26 o 
   0 -11  12        0.46        0.08      0.26 o 
   1 -11  12        0.10       -0.14      0.25 o 
   2 -11  12        1.24        1.02      0.38 o 
  -2 -10  12       11.41       11.78      0.99 o 
  -1 -10  12        4.77        4.03      0.42 o 
   0 -10  12        0.09        0.06      0.31 o 
   1 -10  12        0.45        0.33      0.35 o 
   2 -10  12        0.05        0.09      0.26 o 
   3 -10  12        2.01        1.43      0.56 o 
  -3  -9  12        2.04        2.28      0.72 o 
  -2  -9  12        2.14        2.04      0.47 o 
  -1  -9  12        4.18        3.93      0.39 o 
   0  -9  12        1.76        1.49      0.38 o 
   1  -9  12        0.67        0.33      0.33 o 
   2  -9  12        7.64        8.49      0.57 o 
   3  -9  12        0.09       -0.05      0.20 o 
  -3  -8  12       14.84       15.25      1.08 o 
  -2  -8  12        0.01       -0.11      0.29 o 
  -1  -8  12       47.77       47.56      1.09 o 
   0  -8  12       26.71       21.46      0.70 o 
   1  -8  12        1.36        1.45      0.28 o 
   2  -8  12        0.12        0.03      0.22 o 
   3  -8  12        0.11       -0.19      0.19 o 
   4  -8  12        3.27        2.63      0.40 o 
  -3  -7  12       15.26       17.21      1.10 o 
  -2  -7  12        3.04        5.27      0.85 o 
  -1  -7  12        0.21        0.03      0.20 o 
   0  -7  12        5.25        5.30      0.48 o 
   1  -7  12        2.18        2.55      0.32 o 
   2  -7  12        2.58        2.54      0.37 o 
   3  -7  12        1.70        1.57      0.45 o 
   4  -7  12        0.27        0.17      0.27 o 
  -4  -6  12        4.62        3.95      0.99 o 
  -3  -6  12        8.59        9.13      0.70 o 
  -2  -6  12        1.42        1.14      0.34 o 
  -1  -6  12       20.68       19.25      0.58 o 
   0  -6  12      177.16      186.74      1.91 o 
   1  -6  12        0.97        1.05      0.23 o 
   2  -6  12        0.57        0.63      0.24 o 
   3  -6  12        0.16        0.29      0.20 o 
   4  -6  12        3.80        3.38      0.38 o 
  -4  -5  12        2.51        3.70      0.69 o 
  -3  -5  12        0.31        0.06      0.27 o 
  -2  -5  12        3.26        1.63      0.31 o 
  -1  -5  12        8.43        6.67      0.39 o 
   0  -5  12       11.09       10.60      0.49 o 
   1  -5  12        0.10       -0.11      0.21 o 
   2  -5  12        1.59        0.56      0.21 o 
   3  -5  12        3.91        4.72      0.40 o 
   4  -5  12        1.31        1.02      0.27 o 
  -4  -4  12        5.02        6.06      0.79 o 
  -3  -4  12        0.23        0.10      0.36 o 
  -2  -4  12        2.15        2.10      0.30 o 
  -1  -4  12        6.12        5.19      0.38 o 
   0  -4  12       89.46       91.81      1.29 o 
   1  -4  12        1.95        1.50      0.24 o 
   2  -4  12        2.31        1.74      0.30 o 
   3  -4  12        0.35        0.37      0.22 o 
   4  -4  12        0.13       -0.24      0.24 o 
  -4  -3  12        0.41        0.53      0.37 o 
  -3  -3  12        4.14        3.57      0.52 o 
  -2  -3  12       51.89       45.22      0.89 o 
  -1  -3  12       49.83       48.63      0.91 o 
   0  -3  12       71.93       68.40      1.07 o 
   1  -3  12        0.91        0.62      0.19 o 
   2  -3  12       27.93       24.76      0.68 o 
   3  -3  12        0.97        1.55      0.30 o 
   4  -3  12        3.73        3.57      0.43 o 
  -4  -2  12        1.41        1.50      0.42 o 
  -3  -2  12        0.50        0.99      0.37 o 
  -2  -2  12        7.43        6.43      0.42 o 
  -1  -2  12      245.70      247.56      2.42 o 
   0  -2  12        5.22        6.18      0.35 o 
   1  -2  12        4.21        3.86      0.33 o 
   2  -2  12        0.02        0.07      0.15 o 
   3  -2  12        0.69        0.17      0.18 o 
   4  -2  12        4.88        5.52      0.46 o 
  -5  -1  12        4.65        3.89      1.24 o 
  -4  -1  12        6.03        7.95      0.70 o 
  -3  -1  12        5.86        4.53      0.58 o 
  -2  -1  12       18.55       14.72      0.63 o 
  -1  -1  12        0.12        0.01      0.18 o 
   0  -1  12        0.10        0.15      0.15 o 
   1  -1  12        6.51        6.42      0.36 o 
   2  -1  12        0.74        0.38      0.23 o 
   3  -1  12        0.02        0.07      0.19 o 
   4  -1  12        0.01        0.34      0.25 o 
  -5   0  12        4.20        3.64      1.11 o 
  -4   0  12        0.43        0.74      0.35 o 
  -3   0  12       21.91       19.61      0.78 o 
  -2   0  12        0.09        0.05      0.22 o 
  -1   0  12      171.29      165.64      1.54 o 
   0   0  12        6.14        6.59      0.36 o 
   1   0  12        4.85        5.20      0.34 o 
   2   0  12        0.52        0.45      0.22 o 
   3   0  12        2.98        3.17      0.56 o 
   4   0  12        2.06        1.99      0.51 o 
  -4   1  12        1.51        1.08      0.37 o 
  -3   1  12       12.29       13.24      0.66 o 
  -2   1  12       15.37       14.59      0.57 o 
  -1   1  12        0.26        0.24      0.15 o 
   0   1  12       47.72       46.15      0.80 o 
   1   1  12        8.79        9.19      0.48 o 
   2   1  12        0.73        0.63      0.24 o 
   3   1  12        0.30        0.72      0.24 o 
   4   1  12        1.42        1.20      0.40 o 
  -5   2  12        3.18        3.54      0.72 o 
  -4   2  12        2.91        3.51      0.50 o 
  -3   2  12        0.05        0.05      0.37 o 
  -2   2  12        2.84        2.60      0.31 o 
  -1   2  12        0.30        0.45      0.17 o 
   0   2  12        6.50        9.31      0.49 o 
   1   2  12        2.61        2.84      0.32 o 
   2   2  12        0.10        0.25      0.20 o 
   3   2  12        0.02        0.10      0.22 o 
  -4   3  12       37.19       43.58      1.30 o 
  -3   3  12        3.25        2.93      0.46 o 
  -2   3  12        0.90        0.96      0.24 o 
  -1   3  12       68.55       69.96      1.26 o 
   0   3  12       77.62       72.99      1.16 o 
   1   3  12        1.06        1.10      0.25 o 
   2   3  12        0.01       -0.01      0.19 o 
   3   3  12        1.57        1.31      0.31 o 
  -4   4  12       17.93       19.61      0.97 o 
  -3   4  12        9.09       10.25      0.74 o 
  -2   4  12        0.03       -0.16      0.36 o 
  -1   4  12       12.66       13.50      0.81 o 
   0   4  12        1.16        1.05      0.25 o 
   1   4  12        7.28        6.75      0.40 o 
   2   4  12        0.08        0.19      0.21 o 
   3   4  12        0.82        1.11      0.30 o 
  -4   5  12        4.63        2.89      0.52 o 
  -3   5  12        7.48        9.17      0.73 o 
  -2   5  12        0.02        0.03      0.21 o 
  -1   5  12        0.05        0.55      0.34 o 
   0   5  12        2.98        1.75      0.33 o 
   1   5  12        2.16        1.74      0.32 o 
   2   5  12        0.02        0.07      0.29 o 
   3   5  12        0.11        0.26      0.45 o 
  -4   6  12        0.38       -0.49      0.63 o 
  -3   6  12        9.38        9.70      0.76 o 
  -2   6  12        2.88        4.65      0.57 o 
  -1   6  12        7.12        5.21      0.87 o 
   0   6  12        0.17        0.26      0.42 o 
   1   6  12        4.34        3.75      0.71 o 
   2   6  12        2.91        4.03      0.55 o 
  -4   7  12        1.92        0.76      1.23 o 
  -3   7  12        0.87        0.62      0.46 o 
  -2   7  12        2.61        4.25      0.71 o 
  -1   7  12        3.41        2.11      0.44 o 
   0   7  12        3.47        3.62      0.54 o 
   1   7  12        0.04        0.27      0.55 o 
   2   7  12        1.23        0.14      0.82 o 
  -3   8  12        6.94        7.90      0.88 o 
  -2   8  12        4.41        6.38      0.79 o 
  -1   8  12        0.00        1.20      0.39 o 
   0   8  12        8.82       10.32      0.91 o 
   1   8  12        0.05        0.02      0.50 o 
  -2   9  12        0.07        0.57      0.41 o 
  -1   9  12        0.47        1.35      0.53 o 
  -1 -11  13        0.14       -0.29      0.29 o 
   0 -11  13        0.15       -0.17      0.25 o 
   1 -11  13        0.00       -0.18      0.29 o 
   2 -11  13        0.06       -0.74      0.74 o 
  -2 -10  13        1.59        1.61      0.54 o 
  -1 -10  13        0.41        0.34      0.32 o 
   0 -10  13        0.33        0.65      0.27 o 
   1 -10  13        0.34        0.27      0.27 o 
   2 -10  13        1.29        0.77      0.32 o 
   3 -10  13        0.27        0.28      0.94 o 
  -2  -9  13        2.51        2.66      0.58 o 
  -1  -9  13        0.01       -0.22      0.22 o 
   0  -9  13        0.58        0.06      0.24 o 
   1  -9  13        9.47        8.35      0.60 o 
   2  -9  13        1.19        0.59      0.33 o 
   3  -9  13        0.06       -0.13      0.24 o 
  -3  -8  13        1.72        2.49      0.67 o 
  -2  -8  13        0.40        0.35      0.35 o 
  -1  -8  13        5.66        5.25      0.50 o 
   0  -8  13        0.67        1.08      0.28 o 
   1  -8  13        2.60        3.16      0.38 o 
   2  -8  13        0.02        0.24      0.26 o 
   3  -8  13        0.14        0.06      0.24 o 
  -3  -7  13       34.48       38.80      1.73 o 
  -2  -7  13        0.28        0.73      0.35 o 
  -1  -7  13        3.19        3.24      0.50 o 
   0  -7  13       23.20       21.19      0.81 o 
   1  -7  13       19.30       20.44      0.71 o 
   2  -7  13        0.01       -0.28      0.29 o 
   3  -7  13        0.16        0.02      0.26 o 
  -3  -6  13        1.10        1.52      0.95 o 
  -2  -6  13       31.64       29.52      1.11 o 
  -1  -6  13        2.58        2.26      0.34 o 
   0  -6  13        0.45        0.47      0.22 o 
   1  -6  13        2.02        2.16      0.28 o 
   2  -6  13        0.52        0.24      0.21 o 
   3  -6  13        0.01       -0.24      0.24 o 
   4  -6  13        0.25        0.17      0.25 o 
  -4  -5  13        0.06       -0.69      0.93 o 
  -3  -5  13       73.93       90.04      2.90 o 
  -2  -5  13        1.31        0.49      0.26 o 
  -1  -5  13        1.98        1.94      0.31 o 
   0  -5  13       10.61        8.22      0.68 o 
   1  -5  13       16.49       18.29      0.67 o 
   2  -5  13        3.47        3.30      0.35 o 
   3  -5  13        0.01       -0.08      0.21 o 
   4  -5  13        0.08        0.22      0.25 o 
  -4  -4  13        0.25        0.39      0.51 o 
  -3  -4  13        0.08       -0.10      0.34 o 
  -2  -4  13        0.54        0.62      0.26 o 
  -1  -4  13        3.74        3.09      0.34 o 
   0  -4  13        0.08        0.22      0.21 o 
   1  -4  13        0.16       -0.15      0.17 o 
   2  -4  13        9.72        8.27      0.50 o 
   3  -4  13        0.05        0.10      0.22 o 
   4  -4  13        0.09       -0.01      0.28 o 
  -4  -3  13        1.99        2.37      0.78 o 
  -3  -3  13        0.03       -0.24      0.32 o 
  -2  -3  13        1.91        2.38      0.32 o 
  -1  -3  13        5.40        4.32      0.36 o 
   0  -3  13      150.90      154.67      2.96 o 
   1  -3  13        0.13        0.16      0.18 o 
   2  -3  13        4.04        2.55      0.32 o 
   3  -3  13        0.01       -0.18      0.21 o 
   4  -3  13        0.19       -0.23      0.26 o 
  -4  -2  13       16.70       14.67      0.94 o 
  -3  -2  13        6.14        6.18      0.62 o 
  -2  -2  13       29.99       25.61      0.79 o 
  -1  -2  13      114.72      109.82      1.82 o 
   0  -2  13       16.40       16.82      0.57 o 
   1  -2  13        2.93        3.04      0.32 o 
   2  -2  13        3.31        2.85      0.33 o 
   3  -2  13        0.35        0.17      0.27 o 
   4  -2  13        3.24        2.49      0.46 o 
  -4  -1  13        0.16        0.10      0.34 o 
  -3  -1  13        0.25        0.06      0.42 o 
  -2  -1  13        0.46       -0.20      0.24 o 
  -1  -1  13       17.33       18.48      0.53 o 
   0  -1  13        1.54        1.24      0.25 o 
   1  -1  13        0.91        0.75      0.22 o 
   2  -1  13        9.77        9.98      0.50 o 
   3  -1  13        0.01        0.14      0.22 o 
   4  -1  13        1.08        0.10      1.24 o 
  -4   0  13       26.36       28.20      1.07 o 
  -3   0  13        1.58        0.89      0.34 o 
  -2   0  13        0.04        0.12      0.23 o 
  -1   0  13       55.32       52.18      1.09 o 
   0   0  13       70.08       72.19      1.04 o 
   1   0  13        3.46        3.19      0.29 o 
   2   0  13        2.31        2.50      0.46 o 
   3   0  13        0.72        0.31      0.22 o 
  -4   1  13        0.04        0.83      0.36 o 
  -3   1  13        0.71        0.77      0.36 o 
  -2   1  13        2.44        2.37      0.35 o 
  -1   1  13       13.23       13.18      0.48 o 
   0   1  13       40.82       39.04      0.77 o 
   1   1  13        1.53        1.76      0.29 o 
   2   1  13        0.32        0.10      0.26 o 
   3   1  13        0.19        0.39      0.25 o 
  -4   2  13       44.92       51.62      1.50 o 
  -3   2  13        0.13        0.39      0.27 o 
  -2   2  13        5.97        6.79      0.65 o 
  -1   2  13        0.05       -0.21      0.24 o 
   0   2  13      169.86      182.98      2.05 o 
   1   2  13        1.52        1.69      0.29 o 
   2   2  13        0.24        0.37      0.33 o 
   3   2  13        1.88        1.18      0.30 o 
  -4   3  13        0.08       -0.20      0.36 o 
  -3   3  13        0.35        0.74      0.36 o 
  -2   3  13       11.03       12.20      0.64 o 
  -1   3  13        0.44        0.56      0.27 o 
   0   3  13       40.10       35.20      1.00 o 
   1   3  13        0.47        0.30      0.22 o 
   2   3  13        1.48        1.46      0.28 o 
   3   3  13        0.42        1.23      0.31 o 
  -4   4  13       19.70       23.83      1.09 o 
  -3   4  13        2.36        2.38      0.46 o 
  -2   4  13       26.48       28.51      1.04 o 
  -1   4  13        0.14       -0.33      0.46 o 
   0   4  13       19.16       16.52      0.81 o 
   1   4  13        0.07        0.13      0.21 o 
   2   4  13        0.32        0.38      0.24 o 
  -4   5  13       15.08       17.93      1.17 o 
  -3   5  13        3.19        2.50      0.48 o 
  -2   5  13        9.41       10.34      0.78 o 
  -1   5  13        0.59        0.95      0.39 o 
   0   5  13        2.18        1.48      0.59 o 
   1   5  13        1.13        1.28      0.39 o 
   2   5  13        3.52        3.69      0.46 o 
  -3   6  13        0.00       -0.14      0.41 o 
  -2   6  13        4.91        5.56      0.66 o 
  -1   6  13        0.18        0.38      0.34 o 
   0   6  13        0.05        0.15      0.50 o 
   1   6  13        8.77        8.56      0.69 o 
   2   6  13        0.38       -0.27      0.71 o 
  -3   7  13        0.70        1.13      0.58 o 
  -2   7  13        6.46        7.81      0.71 o 
  -1   7  13        0.73        0.82      0.39 o 
   0   7  13        0.03        0.51      0.36 o 
   1   7  13        0.46        0.50      0.49 o 
  -2   8  13        0.02        0.34      0.35 o 
  -1   8  13        0.00        0.25      0.51 o 
   0   8  13        2.17        4.29      0.83 o 
   0 -11  14        4.09        4.36      0.67 o 
   1 -11  14        0.00        0.22      0.51 o 
  -1 -10  14        0.07        0.04      0.27 o 
   0 -10  14        8.59        8.38      0.58 o 
   1 -10  14        0.24       -0.09      0.27 o 
   2 -10  14        0.00        0.05      0.36 o 
  -2  -9  14        1.80        2.00      0.48 o 
  -1  -9  14        0.86        0.63      0.30 o 
   0  -9  14        4.72        4.69      0.45 o 
   1  -9  14        0.15       -0.08      0.26 o 
   2  -9  14        0.53        0.67      0.43 o 
  -2  -8  14        3.02        3.06      0.55 o 
  -1  -8  14        0.01        0.04      0.24 o 
   0  -8  14       10.43       13.03      0.68 o 
   1  -8  14       45.72       50.70      1.13 o 
   2  -8  14        0.19        0.54      0.32 o 
   3  -8  14        0.06       -0.03      0.30 o 
  -3  -7  14        2.17        3.90      1.54 o 
  -2  -7  14        0.55       -0.02      0.43 o 
  -1  -7  14        0.03        0.03      0.21 o 
   0  -7  14        1.77        1.19      0.29 o 
   1  -7  14        0.31        0.09      0.29 o 
   2  -7  14        0.10        0.20      0.24 o 
   3  -7  14        0.13       -0.23      0.23 o 
  -3  -6  14        7.71        9.24      0.93 o 
  -2  -6  14        1.92        2.10      0.43 o 
  -1  -6  14        0.01        0.19      0.25 o 
   0  -6  14        1.47        1.24      0.29 o 
   1  -6  14      113.82      133.92      2.98 o 
   2  -6  14        0.51        0.37      0.22 o 
   3  -6  14        0.45        0.26      0.24 o 
  -3  -5  14        0.64        1.20      0.47 o 
  -2  -5  14        3.53        3.66      0.49 o 
  -1  -5  14        0.91        0.73      0.24 o 
   0  -5  14       57.21       57.17      1.07 o 
   1  -5  14        7.81        6.73      0.51 o 
   2  -5  14        0.51        0.56      0.25 o 
   3  -5  14        1.95        1.27      0.30 o 
  -4  -4  14        1.70        0.87      1.20 o 
  -3  -4  14        4.69        4.69      0.60 o 
  -2  -4  14        2.80        3.58      0.42 o 
  -1  -4  14       10.83       10.59      0.56 o 
   0  -4  14       29.16       30.81      0.82 o 
   1  -4  14       11.03        9.92      0.54 o 
   2  -4  14        1.31        1.33      0.26 o 
   3  -4  14        0.17       -0.12      0.24 o 
  -4  -3  14        0.02        0.74      0.42 o 
  -3  -3  14        5.81        7.48      0.69 o 
  -2  -3  14        3.10        3.09      0.48 o 
  -1  -3  14        9.13       10.19      0.54 o 
   0  -3  14       19.22       18.31      0.90 o 
   1  -3  14        5.11        3.91      0.37 o 
   2  -3  14        1.87        1.92      0.35 o 
   3  -3  14        0.96        0.14      0.26 o 
  -4  -2  14       11.68       13.76      0.94 o 
  -3  -2  14        0.03        0.33      0.33 o 
  -2  -2  14        6.78        5.64      0.50 o 
  -1  -2  14        2.14        1.84      0.29 o 
   0  -2  14       46.68       44.11      0.92 o 
   1  -2  14        0.71        0.38      0.22 o 
   2  -2  14        6.33        6.98      0.49 o 
   3  -2  14        0.08       -0.27      0.27 o 
  -4  -1  14        0.53        1.23      0.42 o 
  -3  -1  14       22.69       26.14      1.02 o 
  -2  -1  14       16.49       16.93      1.30 o 
  -1  -1  14        0.00        0.16      0.17 o 
   0  -1  14        0.26        0.11      0.19 o 
   1  -1  14        0.52        0.48      0.23 o 
   2  -1  14        3.42        3.68      0.38 o 
   3  -1  14        0.07       -0.35      0.35 o 
  -4   0  14       20.19       24.63      1.06 o 
  -3   0  14        0.17        0.42      0.31 o 
  -2   0  14        6.49        6.10      0.49 o 
  -1   0  14        2.42        2.47      0.29 o 
   0   0  14        0.06        0.07      0.21 o 
   1   0  14        1.32        0.75      0.24 o 
   2   0  14        0.07       -0.25      0.25 o 
   3   0  14        0.00       -0.18      0.24 o 
  -4   1  14        4.69        3.64      0.56 o 
  -3   1  14       12.94       17.11      0.84 o 
  -2   1  14        0.05        0.47      0.24 o 
  -1   1  14       13.15       13.52      1.04 o 
   0   1  14       26.73       29.03      0.70 o 
   1   1  14       23.36       24.03      0.76 o 
   2   1  14        0.04        0.03      0.30 o 
   3   1  14        0.05        0.24      0.41 o 
  -4   2  14        2.38        1.42      0.52 o 
  -3   2  14       23.53       25.54      1.21 o 
  -2   2  14        9.83       10.29      0.57 o 
  -1   2  14        1.95        0.67      0.31 o 
   0   2  14        2.79        2.87      0.34 o 
   1   2  14        0.00        0.32      0.30 o 
   2   2  14        2.59        2.18      0.34 o 
   3   2  14        0.03        0.30      0.63 o 
  -4   3  14        3.66        2.44      0.92 o 
  -3   3  14       16.24       18.04      0.96 o 
  -2   3  14        2.42        3.05      0.58 o 
  -1   3  14        6.04        5.21      0.48 o 
   0   3  14       13.97       12.78      0.61 o 
   1   3  14        8.33        8.26      0.51 o 
   2   3  14        0.60        0.28      0.37 o 
  -4   4  14        0.77       -0.29      0.92 o 
  -3   4  14        7.46        9.83      1.06 o 
  -2   4  14        0.82        0.86      0.48 o 
  -1   4  14        0.46       -0.08      0.32 o 
   0   4  14        3.58        2.47      0.46 o 
   1   4  14        0.06        0.03      0.32 o 
   2   4  14        1.97        2.22      0.35 o 
  -3   5  14        0.07        0.20      0.42 o 
  -2   5  14        0.01        0.55      0.36 o 
  -1   5  14        2.04        3.38      0.53 o 
   0   5  14        0.15        0.63      0.53 o 
   1   5  14        2.91        4.01      0.53 o 
  -3   6  14        2.71        0.94      0.80 o 
  -2   6  14        8.10        8.83      0.78 o 
  -1   6  14        4.83        6.87      0.68 o 
   0   6  14        0.66        1.61      0.40 o 
   1   6  14        3.91        3.92      0.58 o 
  -2   7  14        9.47       13.66      0.94 o 
  -1   7  14        0.75        1.48      0.45 o 
   0   7  14        0.53        1.17      0.59 o 
   0 -10  15        0.05        0.05      0.36 o 
   1 -10  15        0.00        0.17      0.71 o 
  -1  -9  15        0.08        0.23      0.26 o 
   0  -9  15        0.12       -0.06      0.29 o 
   1  -9  15        3.20        1.86      0.38 o 
   2  -9  15        0.15        0.28      0.60 o 
  -2  -8  15        0.41        0.96      0.66 o 
  -1  -8  15        5.83        4.91      0.46 o 
   0  -8  15        0.74        0.52      0.29 o 
   1  -8  15        0.36        0.52      0.34 o 
   2  -8  15        1.32        0.88      0.37 o 
  -2  -7  15       44.57       54.46      1.50 o 
  -1  -7  15        0.50        0.54      0.33 o 
   0  -7  15        0.66        0.58      0.28 o 
   1  -7  15        0.22        0.13      0.30 o 
   2  -7  15        3.46        3.75      0.47 o 
   3  -7  15        0.21       -0.78      0.78 o 
  -3  -6  15        0.18        0.10      0.56 o 
  -2  -6  15        2.78        3.73      0.54 o 
  -1  -6  15        2.79        3.26      0.42 o 
   0  -6  15        0.05       -0.23      0.23 o 
   1  -6  15        0.55        0.76      0.36 o 
   2  -6  15        0.93        0.98      0.30 o 
   3  -6  15        0.40        0.33      0.49 o 
  -3  -5  15        0.19        0.13      0.44 o 
  -2  -5  15        8.19       10.23      0.67 o 
  -1  -5  15        0.04        0.24      0.22 o 
   0  -5  15        1.63        1.52      0.48 o 
   1  -5  15       14.47       14.70      0.73 o 
   2  -5  15        2.56        2.60      0.37 o 
   3  -5  15        0.55        0.13      0.32 o 
  -3  -4  15       10.39       10.97      0.85 o 
  -2  -4  15        9.68       10.49      0.76 o 
  -1  -4  15       11.16       10.41      0.57 o 
   0  -4  15       21.90       22.23      0.80 o 
   1  -4  15        1.14        1.63      0.35 o 
   2  -4  15        0.03       -0.22      0.22 o 
   3  -4  15        0.26        0.30      0.28 o 
  -3  -3  15        3.00        3.12      0.53 o 
  -2  -3  15        0.54        0.24      0.39 o 
  -1  -3  15        1.26        1.23      0.27 o 
   0  -3  15        0.63        0.35      0.22 o 
   1  -3  15        4.05        4.96      0.43 o 
   2  -3  15        0.57        0.49      0.25 o 
   3  -3  15        2.41        2.02      0.39 o 
  -3  -2  15       14.43       13.32      0.89 o 
  -2  -2  15        0.00        0.39      0.31 o 
  -1  -2  15        3.96        2.20      0.43 o 
   0  -2  15       16.24       16.39      0.64 o 
   1  -2  15        6.35        5.87      0.45 o 
   2  -2  15        0.99        1.04      0.27 o 
   3  -2  15        0.38        0.10      0.33 o 
  -4  -1  15        5.88        7.27      1.11 o 
  -3  -1  15        4.48        5.24      0.59 o 
  -2  -1  15        0.19        0.18      0.28 o 
  -1  -1  15        1.90        1.23      0.25 o 
   0  -1  15        0.22       -0.08      0.20 o 
   1  -1  15        0.51        0.25      0.25 o 
   2  -1  15        0.24        0.36      0.31 o 
   3  -1  15        0.35       -0.25      0.27 o 
  -4   0  15       29.97       36.42      1.72 o 
  -3   0  15       26.50       28.46      1.08 o 
  -2   0  15        0.74        0.63      0.53 o 
  -1   0  15        0.00       -0.21      0.26 o 
   0   0  15        0.21        0.20      0.21 o 
   1   0  15       43.44       46.22      1.61 o 
   2   0  15        0.31        0.85      0.33 o 
   3   0  15        0.14       -0.06      0.83 o 
  -3   1  15        0.49        0.45      0.49 o 
  -2   1  15        0.78        0.76      0.33 o 
  -1   1  15       10.98       11.96      0.77 o 
   0   1  15        0.01        0.51      0.27 o 
   1   1  15        4.29        4.75      0.47 o 
   2   1  15        0.05       -0.28      0.29 o 
  -3   2  15       20.83       28.87      1.90 o 
  -2   2  15        4.93        6.54      0.60 o 
  -1   2  15        7.38        7.64      0.71 o 
   0   2  15        0.86        0.80      0.30 o 
   1   2  15       28.93       28.68      0.83 o 
   2   2  15        1.06        1.15      0.31 o 
  -3   3  15       23.70       28.99      1.63 o 
  -2   3  15        1.79        2.85      0.61 o 
  -1   3  15        0.95        0.97      0.39 o 
   0   3  15        4.45        3.64      0.43 o 
   1   3  15        0.11        0.42      0.37 o 
   2   3  15        1.07        1.62      0.37 o 
  -3   4  15       17.27       20.62      1.91 o 
  -2   4  15        0.18       -0.16      0.39 o 
  -1   4  15        2.51        1.18      0.42 o 
   0   4  15        0.57        0.96      0.39 o 
   1   4  15        3.16        3.93      0.54 o 
  -3   5  15       11.53       10.78      2.06 o 
  -2   5  15        4.78        5.93      0.68 o 
  -1   5  15        1.42        1.39      0.41 o 
   0   5  15        0.05        0.61      0.37 o 
   1   5  15        0.12        0.52      0.84 o 
  -2   6  15        0.65        1.05      0.59 o 
  -1   6  15        0.74        0.54      0.39 o 
   0   6  15        0.76        1.52      0.49 o 
   0  -9  16        0.22       -0.09      0.35 o 
  -1  -8  16        1.65        2.02      0.59 o 
   0  -8  16        0.00        0.07      0.27 o 
   1  -8  16        1.68        1.81      0.45 o 
  -2  -7  16        1.46        2.10      0.55 o 
  -1  -7  16        1.57        2.22      0.44 o 
   0  -7  16        0.97        1.57      0.39 o 
   1  -7  16       13.94       14.79      0.95 o 
   2  -7  16        0.31        1.16      0.91 o 
  -2  -6  16       15.98       19.17      1.08 o 
  -1  -6  16        0.73        0.27      0.29 o 
   0  -6  16        0.82        0.64      0.52 o 
   1  -6  16        0.17       -0.03      0.45 o 
   2  -6  16       13.33       13.62      1.51 o 
  -2  -5  16        0.05        0.44      0.50 o 
  -1  -5  16        0.07       -0.07      0.23 o 
   0  -5  16        0.00        0.22      0.27 o 
   1  -5  16       15.62       16.09      0.79 o 
   2  -5  16        0.36       -0.01      0.30 o 
  -3  -4  16        2.37        2.98      0.65 o 
  -2  -4  16        9.93       12.25      0.86 o 
  -1  -4  16        0.01        0.15      0.34 o 
   0  -4  16        1.57        1.69      0.30 o 
   1  -4  16        3.84        3.68      0.39 o 
   2  -4  16        0.35       -0.14      0.33 o 
  -3  -3  16        4.10        4.88      0.63 o 
  -2  -3  16       11.71       12.68      0.85 o 
  -1  -3  16        3.78        3.76      0.38 o 
   0  -3  16        0.06       -0.23      0.27 o 
   1  -3  16        0.00        0.07      0.22 o 
   2  -3  16        0.75        1.10      0.33 o 
  -3  -2  16       21.48       26.26      1.62 o 
  -2  -2  16        0.24        0.77      0.35 o 
  -1  -2  16        5.48        5.84      0.51 o 
   0  -2  16        8.45        9.36      0.56 o 
   1  -2  16        0.00       -0.03      0.24 o 
   2  -2  16        1.18        1.09      0.33 o 
  -3  -1  16        0.68        0.59      0.34 o 
  -2  -1  16        0.31        0.69      0.34 o 
  -1  -1  16        0.00        0.44      0.32 o 
   0  -1  16        7.50        7.63      0.51 o 
   1  -1  16        1.83        1.53      0.31 o 
   2  -1  16        1.06        0.50      0.34 o 
  -3   0  16        8.20        8.49      0.71 o 
  -2   0  16        8.58        9.58      0.88 o 
  -1   0  16        0.73        0.75      0.34 o 
   0   0  16        1.02        0.95      0.28 o 
   1   0  16        0.74        1.27      0.33 o 
   2   0  16        0.31        0.36      0.35 o 
  -3   1  16        0.97        1.53      0.48 o 
  -2   1  16        9.64       10.88      0.92 o 
  -1   1  16        0.06        0.63      0.33 o 
   0   1  16        7.49        6.32      0.54 o 
   1   1  16        8.00        8.88      0.63 o 
   2   1  16        3.33        2.82      0.58 o 
  -2   2  16       12.80       13.87      1.20 o 
  -1   2  16        1.02        1.73      0.45 o 
   0   2  16        1.30        0.98      0.37 o 
   1   2  16        3.01        1.71      0.40 o 
  -2   3  16        0.51        0.37      0.46 o 
  -1   3  16        0.20        0.83      0.46 o 
   0   3  16        0.03        0.14      0.42 o 
   1   3  16        5.56        5.36      0.53 o 
  -2   4  16        0.41        0.90      0.49 o 
  -1   4  16        0.00        0.13      0.37 o 
   0   4  16        0.46        0.76      0.40 o 
  -1   5  16       14.10       17.50      1.20 o 
  -1  -7  17        3.66        4.78      0.66 o 
   0  -7  17        0.00        0.08      0.42 o 
  -1  -6  17        7.22        8.25      0.65 o 
   0  -6  17        0.54       -0.35      0.42 o 
   1  -6  17        1.29        0.82      0.38 o 
  -2  -5  17        5.56        7.74      1.41 o 
  -1  -5  17        1.62        2.73      0.68 o 
   0  -5  17        0.18       -0.10      0.23 o 
   1  -5  17        0.10        0.18      0.26 o 
  -2  -4  17        3.14        3.52      0.54 o 
  -1  -4  17        0.41        0.79      0.30 o 
   0  -4  17        0.43        0.43      0.29 o 
   1  -4  17        1.31        0.84      0.30 o 
   2  -4  17        1.00        0.97      0.96 o 
  -2  -3  17        7.66        7.73      0.71 o 
  -1  -3  17        0.25        0.49      0.35 o 
   0  -3  17        3.38        2.69      0.36 o 
   1  -3  17        0.24        0.29      0.27 o 
   2  -3  17        0.02        0.86      0.69 o 
  -2  -2  17        6.02        6.71      0.80 o 
  -1  -2  17        0.36        0.34      0.46 o 
   0  -2  17        0.45        0.28      0.26 o 
   1  -2  17        0.26        0.16      0.25 o 
  -2  -1  17        0.45        1.15      0.48 o 
  -1  -1  17        3.53        3.89      0.63 o 
   0  -1  17        0.16        0.07      0.24 o 
   1  -1  17        0.30        0.40      0.27 o 
  -2   0  17        3.07        2.97      0.57 o 
  -1   0  17        5.76        7.15      0.68 o 
   0   0  17        0.00       -0.06      0.27 o 
   1   0  17        0.37        0.03      0.30 o 
  -2   1  17       12.18       15.11      1.08 o 
  -1   1  17        0.03        0.14      0.44 o 
   0   1  17        1.00        1.30      0.41 o 
   1   1  17        2.13        1.64      0.47 o 
  -1   2  17        0.43        0.74      0.47 o 
   0   2  17        0.39        0.92      0.43 o 
  -1   3  17        3.61        3.85      0.81 o 
   0   3  17        0.09        0.84      0.71 o 
   0  -5  18        0.32        0.25      0.54 o 
  -1  -4  18        0.50        0.19      0.72 o 
   0  -4  18        1.52        1.23      0.33 o 
  -1  -3  18        0.20       -0.03      0.46 o 
   0  -3  18        0.14        0.38      0.28 o 
   1  -3  18        0.37        0.19      0.42 o 
  -1  -2  18        1.24        1.58      0.45 o 
   0  -2  18        0.18        0.28      0.29 o 
  -1  -1  18        3.71        3.99      0.60 o 
   0  -1  18        0.05        0.55      0.39 o 
  -1   0  18        5.36        6.54      0.90 o 
   0   0  18        0.74        1.38      0.50 o 
                                                 
